# Supplementary material for: The bivalve Thyasira cf. gouldi hosts chemoautotrophic symbiont populations with strain level diversity
Source: PeerJ. 2017 Jul 26;5:e3597. doi: 10.7717/peerj.3597 (PMC5533157; doi:10.7717/peerj.3597)
Supplement: Table S3 — Only positions that are variable are shown. Coloured bases indicate IUPAC codes that represent 2 or more bases. [file peerj-05-3597-s006.xlsx]

## Sheet: rubisco_HETdiff_Feb_2017
Phylotype		6	21	36	39	42	45	60	69	70	71	72	75	79	80	81	84	90	93	99	102	111	117	126	129	132	138	148	149	153	162	165	168	169	186	189	197	199	200	201	204	207	213	216	217	218	219	231	232
1
	N 2 10/11	G	T	T	C	G	T	C	G	A	T	G	G	G	T	T	C	C	A	T	C	T	G	T	C	G	G	G	C	T	T	C	C	C	T	T	A	G	T	T	G	A	T	T	G	C	C	G	G
	N 3 10/11	G	T	T	C	G	T	C	G	A	T	G	G	G	T	T	C	C	A	T	C	T	G	T	C	G	G	G	C	T	T	C	C	C	T	T	A	G	T	T	G	A	T	T	G	C	C	G	G
2
	S 3.1 4/11	G	T	C	C	G	C	A	C	A	C	C	G	G	T	T	C	G	G	T	C	C	G	C	T	A	A	G	C	C	T	T	C	C	T	C	A	A	T	C	C	A	T	C	C	C	T	G	G
	S 8 10/11	G	T	C	C	G	C	A	C	A	C	C	G	G	T	T	C	G	G	T	C	C	G	C	T	A	A	G	C	C	T	T	C	C	T	C	A	A	T	C	C	A	T	C	C	C	T	G	G
	S 15.1 12/11	G	T	C	C	G	C	A	C	A	C	C	G	G	T	T	C	G	G	T	C	C	G	C	T	A	A	G	C	C	T	T	C	C	T	C	A	A	T	C	C	A	T	C	C	C	T	G	G
	S 1.4 5/12	G	T	C	C	G	C	A	C	A	C	C	G	G	T	T	C	G	G	T	C	C	G	C	T	A	A	G	C	C	T	T	C	C	T	C	A	A	T	C	C	A	T	C	C	C	T	G	G
	S 1.3 4/11	G	T	C	C	G	C	A	C	A	C	C	G	G	T	T	C	G	G	T	C	C	G	C	T	A	A	G	C	C	T	T	C	C	T	C	A	A	T	C	C	A	T	C	C	C	T	G	G
	S 1.2 4/11	G	T	C	C	G	C	A	C	A	C	C	G	G	T	T	C	G	G	T	C	C	G	C	T	A	A	G	C	C	T	T	C	C	T	C	A	A	T	C	C	A	T	C	C	C	T	G	G
	N 9.1 10/12	G	T	C	C	G	C	A	C	A	C	C	G	G	T	T	C	G	G	T	C	C	G	C	T	A	A	G	C	C	T	T	C	C	T	C	A	A	T	C	C	A	T	C	C	C	T	G	G
	N 8 8/10	G	T	C	C	G	C	A	C	A	C	C	G	G	T	T	C	G	G	T	C	C	G	C	T	A	A	G	C	C	T	T	C	C	T	C	A	A	T	C	C	A	T	C	C	C	T	G	G
	N 7.1 10/12	G	T	C	C	G	C	A	C	A	C	C	G	G	T	T	C	G	G	T	C	C	G	C	T	A	A	G	C	C	T	T	C	C	T	C	A	A	T	C	C	A	T	C	C	C	T	G	G
	N 7.2 10/12	G	T	C	C	G	C	A	C	A	C	C	G	G	T	T	C	G	G	T	C	C	G	C	T	A	A	G	C	C	T	T	C	C	T	C	A	A	T	C	C	A	T	C	C	C	T	G	G
	N 11.3 5/12	G	T	C	C	G	C	A	C	A	C	C	G	G	T	T	C	G	G	T	C	C	G	C	T	A	A	G	C	C	T	T	C	C	T	C	A	A	T	C	C	A	T	C	C	C	T	G	G
	N 14 6/11	G	T	C	C	G	C	A	C	A	C	C	G	G	T	T	C	G	G	T	C	C	G	C	T	A	A	G	C	C	T	T	C	C	T	C	A	A	T	C	C	A	T	C	C	C	T	G	G
	N 17.1 10/12	G	T	C	C	G	C	A	C	A	C	C	G	G	T	T	C	G	G	T	C	C	G	C	T	A	A	G	C	C	T	T	C	C	T	C	A	A	T	C	C	A	T	C	C	C	T	G	G
	N 19.1 10/12	G	T	C	C	G	C	A	C	A	C	C	G	G	T	T	C	G	G	T	C	C	G	C	T	A	A	G	C	C	T	T	C	C	T	C	A	A	T	C	C	A	T	C	C	C	T	G	G
	N 19.2 10/12	G	T	C	C	G	C	A	C	A	C	C	G	G	T	T	C	G	G	T	C	C	G	C	T	A	A	G	C	C	T	T	C	C	T	C	A	A	T	C	C	A	T	C	C	C	T	G	G
	N 20 6/11	G	T	C	C	G	C	A	C	A	C	C	G	G	T	T	C	G	G	T	C	C	G	C	T	A	A	G	C	C	T	T	C	C	T	C	A	A	T	C	C	A	T	C	C	C	T	G	G
	N 27 6/11	G	T	C	C	G	C	A	C	A	C	C	G	G	T	T	C	G	G	T	C	C	G	C	T	A	A	G	C	C	T	T	C	C	T	C	A	A	T	C	C	A	T	C	C	C	T	G	G
	N 4 5/10	G	T	C	C	G	C	A	C	A	C	C	G	G	T	T	C	G	G	T	C	C	G	C	T	A	A	G	C	C	T	T	C	C	T	C	A	A	T	C	C	A	T	C	C	C	T	G	G
	N 5 8/10	G	T	C	C	G	C	A	C	A	C	C	G	G	T	T	C	G	G	T	C	C	G	C	T	A	A	G	C	C	T	T	C	C	T	C	A	A	T	C	C	A	T	C	C	C	T	G	G
	N 7 8/10	G	T	C	C	G	C	A	C	A	C	C	G	G	T	T	C	G	G	T	C	C	G	C	T	A	A	G	C	C	T	T	C	C	T	C	A	A	T	C	C	A	T	C	C	C	T	G	G
	D 12.2 5/12	G	T	C	C	G	C	A	C	A	C	C	G	G	T	T	C	G	G	T	C	C	G	C	T	A	A	G	C	C	T	T	C	C	T	C	A	A	T	C	C	A	T	C	C	C	T	G	G
	N 19.3 10/12	G	T	C	C	G	C	A	C	A	C	C	G	G	T	T	C	G	G	T	C	C	G	C	T	A	R	G	C	C	T	T	C	C	T	C	A	A	T	C	C	A	T	C	C	C	T	G	G
	N 21 6/11	G	T	C	C	G	C	A	C	A	C	C	G	G	T	T	C	G	G	T	C	C	G	C	T	A	R	G	C	C	T	T	C	C	T	C	A	A	T	C	C	A	T	C	C	C	T	G	G
	D 5.2 12/11	G	T	C	C	G	C	A	C	A	C	C	G	G	T	T	Y	G	G	T	C	C	G	C	T	A	R	G	C	C	T	T	C	C	T	C	A	A	T	C	C	A	T	C	C	C	T	G	G
	N 16.1 4/11	G	T	C	C	G	C	A	C	A	C	C	G	G	T	T	Y	G	G	T	C	C	G	C	T	A	R	G	C	C	T	T	C	C	T	C	A	A	T	C	C	A	T	C	C	C	T	G	G
	S 4 10/11	G	T	C	C	G	C	A	C	A	C	C	G	G	T	T	Y	G	G	T	C	C	G	C	T	A	R	G	C	C	T	T	C	C	T	C	A	A	T	C	C	A	T	C	C	C	T	G	G
	D 13.4 10/12	G	T	C	C	G	T	A	C	A	C	C	G	G	T	T	T	G	G	T	C	C	G	C	T	A	G	G	C	C	T	T	C	C	T	C	A	A	T	C	C	A	T	C	C	C	T	G	G
	N 15 6/11	G	T	M	C	G	C	A	C	A	C	C	G	G	T	Y	Y	G	G	T	C	C	G	C	T	A	A	G	C	C	T	T	C	C	T	M	A	A	T	C	C	A	T	C	C	C	T	G	G
	D 13.5 10/12	G	T	C	C	G	Y	A	C	A	C	C	G	G	T	T	T	G	G	T	C	C	G	C	K	A	G	G	C	C	T	T	C	C	T	M	A	A	T	C	C	A	T	C	C	C	T	G	G
	D 8.1 5/12	G	T	C	C	G	T	A	C	A	C	C	G	G	T	T	T	G	G	T	C	C	G	C	K	A	G	G	C	C	T	T	C	C	T	M	A	A	T	C	C	A	T	C	C	C	T	G	G
	S 501A 5/10	G	T	C	C	G	C	A	C	A	C	C	G	G	T	T	Y	G	G	T	C	C	G	C	K	A	G	G	C	C	T	T	C	C	T	M	A	A	T	C	C	A	T	C	C	C	T	G	G
	S 3.3 4/11	G	T	C	C	G	C	A	C	A	C	C	G	G	T	T	Y	G	G	T	C	C	G	C	K	A	A	G	C	C	T	T	C	C	T	M	W	A	T	C	C	A	T	C	C	C	T	G	G
	S 103B 5/10	G	T	C	C	G	C	A	C	A	C	C	G	G	T	T	T	G	G	T	C	C	G	C	K	A	G	G	C	C	T	T	C	C	T	C	A	A	T	C	C	A	T	C	C	C	T	G	G
mixed	S 15 6/11	G	T	C	C	G	Y	A	C	A	C	C	G	G	Y	Y	T	G	G	T	C	C	G	S	K	A	G	G	C	C	T	T	C	C	T	M	W	A	T	C	C	A	T	C	C	C	T	G	G
mixed	D 13.2 10/12	K	Y	C	C	G	T	R	Y	D	B	V	R	R	Y	C	T	R	S	Y	C	G	G	S	G	G	R	V	H	T	T	Y	H	Y	Y	A	T	A	T	C	G	R	C	Y	B	Y	T	R	G
mixed	D 6 6/11	G	C	T	T	G	T	G	T	G	T	G	A	R	C	C	T	A	C	C	C	Y	R	G	G	R	G	A	T	C	Y	Y	T	T	Y	A	T	R	Y	M	G	R	Y	Y	G	Y	Y	R	S
3
	S 13 6/11	G	C	T	T	G	T	G	T	G	T	G	A	A	C	C	T	A	C	C	C	G	G	G	G	G	G	A	T	T	C	C	T	T	C	A	T	G	C	A	G	G	C	T	G	T	C	A	C
	S 13.2 12/11	G	C	T	T	G	T	G	T	G	T	G	A	A	C	C	T	A	C	C	C	K	R	G	G	G	G	A	T	Y	C	C	T	T	C	A	T	G	C	A	G	G	C	T	G	T	C	A	S
	D 13.12 10/12	G	C	T	T	R	T	G	T	G	T	G	A	A	C	C	T	A	C	C	C	K	R	G	G	G	G	A	T	Y	C	C	T	T	C	A	T	G	C	A	G	G	C	T	G	T	C	A	C
	S 6.4 5/12	G	C	T	T	G	T	G	T	G	T	G	A	A	C	C	T	A	C	C	C	K	A	G	G	G	G	A	T	C	C	C	T	T	C	A	T	G	C	A	G	G	C	T	G	T	C	A	C
	S 12 6/11	G	C	T	T	G	T	G	T	G	T	G	A	A	C	C	T	A	C	C	C	K	A	G	G	G	G	A	T	C	C	C	T	T	C	A	T	G	C	A	G	G	C	T	G	T	C	A	C
	D 12.3 5/12	G	C	T	T	G	T	G	T	G	T	G	A	A	C	C	T	G	C	C	C	K	R	G	G	G	G	A	T	C	C	C	T	T	Y	A	T	G	C	A	R	G	C	T	G	T	C	R	C
	D 13.6 10/12	G	C	T	T	G	T	G	T	G	T	G	A	A	C	C	T	G	C	C	C	K	R	G	G	G	G	A	T	C	C	C	T	T	Y	A	T	G	C	A	G	G	C	T	G	T	C	R	C
	S 1.1 4/11	G	C	T	T	G	T	G	T	G	T	G	A	A	C	C	T	A	C	C	C	T	A	G	G	G	G	A	T	C	C	C	T	T	C	A	T	G	C	A	G	G	C	T	G	T	C	A	C
	S 1.1 5/12	G	C	T	T	G	T	G	T	G	T	G	A	A	C	C	T	A	C	C	C	T	A	G	G	G	G	A	T	C	C	C	T	T	C	A	T	G	C	A	G	G	C	T	G	T	C	A	C
	S 102B 5/10	G	C	T	T	R	T	G	T	G	T	G	A	A	C	C	T	R	C	C	M	T	A	G	G	G	G	A	T	C	C	C	T	T	Y	A	T	G	C	A	R	G	C	T	G	T	C	R	C
	D 2 10/11	G	C	T	T	A	T	G	T	G	T	G	A	A	C	C	T	G	C	C	A	T	A	G	G	G	G	A	T	C	C	C	T	T	T	A	T	G	C	A	A	G	C	T	G	T	C	G	C
	S 502A 5/10	G	C	T	T	A	T	G	T	G	T	G	A	A	C	C	T	G	C	C	A	T	A	G	G	G	G	A	T	C	C	C	T	T	T	A	T	G	C	A	A	G	C	T	G	T	C	G	C
[truncated: 10 more columns]
