# Supplementary material for: The bivalve Thyasira cf. gouldi hosts chemoautotrophic symbiont populations with strain level diversity
Source: PeerJ. 2017 Jul 26;5:e3597. doi: 10.7717/peerj.3597 (PMC5533157; doi:10.7717/peerj.3597)
Supplement: Supplemental Information 1 [file peerj-05-3597-s007.fas]

>D 1 5/10
TCTGATGACGAGTGGCGGACGGGTGAGTAACGCGTAGGAATCTGCCTATTAGTGGGGGACAACTCGGGGAAACTCGAGCTAATACCGCATACGCCCTACGGGGGAAAGCAGGGGATCTTCGGACCTTGCGCTAATAGATGAGCCTGCGTTGGATTAGTTWGTTGGTGAGGTAATGGCTCACCAAGGCAGCGATCCATAGCTGGTCTGAGAGGACGATCAGCCACACTGGGACTGAGACACGGCCCAGACTCCTACGGGAGGCAGCAGTGGGGAATATTGGACAATGGGCGCAAGCCTGATCCAGCAATACCGCGTGTGTGAAGAAGGCCTGCGGGTTGTAAAGCACTTTCAATTGTGAAGAAAAGTTTGAGGTTAATAACCTCGGATCTTGACGTTAACTTTAGAAGAAGCACCGGCTAACTCCGTGCCAGCAGCCGCGGTAATACGGAGGGTGCAAGCGTTAATCGGAATTACTGGGCGTAAAGCGTACGTAGGCGGCTTGGTCAGTCAGATGTGAAAGCCCTGGGCTTAACCTGGGAACTGCATTTGATACTGCTAAGCTAGAGTGTGGTAGAGGAAAGTGGAATTCCGGGTGTAGCGGTGAAATGCGTAGATATCCGGAGGAACATCAGTGGCGAAGGCGACTTTCTGGATCAACACTGACGCTGAGGTACGAAAGCGTGGGTAGCAAACAGGATTAGATACCCTGGTAGTCCACGCTGTAAACGATGTCAACTAGCCGTTGGAGACTTTATGTTTTTAGTGGCGTAGCTAACGCGATAAGTTGACCGCCTGGGGAGTACGGCCGCAAGGTTAAAACTCAAAGGAATTGACGGGGGCCCGCACAAGCGGTGGAGCATGTGGTTTAATTCGATGCAACGCGAAGAACCTTACCAGCTCTTGACATCCTGCGAACTTTCTAGAGATAGATTGGTGCCTTCGGGAACGCAGTGACAGGTGCTGCATGGCTGTCGTCAGCTCGTGTCGTGAGATGTTGGGTTAAGTCCCGTAACGAGCGCAACCCTTGCCCTTAGTTGCCAGCACGTAATGGTGGGAACTCTAGGGGGACTGCCGGTGATAAACCGGAGGAAGGTGGGGATGACGTCAAGTCATCATGGCCCTTATGAGCTGGGCTACACACGTGCTACAATGGTCGGTACAGAGGGCTGCAACCCCGCGAGGGTGAGCGAATCTCAGAAAACCGATCGTAGTCCGGATTGGAGTCTGCAACTCGACTCCATGAAGTCGGAATCGCTAGTAATCGCGAATCAGAATGTCGCGGTGAATACGTTCCCGGGCCTTGTACACACCGCCCGTCACACCATGGGAGTGGGTTGCAAAAGAAGTGGG
>D 12.3 5/12
TCTGATGGCGAGTGGCGGACGGGTGAGTAACGCGTAGGAATCTGCCTATTAGTGGGGGACAACTCGGAGAAATCCGAGCTAATACCGCAWACGCCCTACGGGGGAAAGCAGGGGATCTTCGGACCTTGCGCTAATAGATGAGCCTGCGTTGGATTAGCTTGTTGGTGAGGTAATGGCTCACCAAGGCAACGATCCATAGCTGGTCTGAGAGGACGATCAGCCACACTGGGACTGAGACACGGCCCAGACTCCTACGGGAGGCAGCAGTGGGGAATATTGGACAATGGGCGCAAGCCTGATCCAGCAATACCGCGTGTGTGAAGAAGGCCTGCGGGTTGTAAAGCACTTTCAATTGTGAAGAAAAGTCTGAGGTTAATAACCTTGGATCTTGACGTTAACTTTAGAAGAAGCACCGGCTAACTCCGTGCCAGCAGCCGCGGTAATACGGAGGGTGCAAGCGTTAATCGGAATTACTGGGCGTAAAGCGTGCGTAGGCGGCTTGGTCAGTCAGATGTGAAAGCCCTGGGCTTAACCTGGGAACTGCATTTGATACTGCTAGGCTAGAGTGTGGTAGAGGAAAGTGGAATTCCGGGTGTAGCGGTGAAATGCGTAGATATCCGGAGGAACATCAGTGGCGAAGGCGACTTTCTGGACCAACACTGACGCTGAGGTACGAAAGCGTGGGTAGCAAACAGGATTAGATACCCTGGTAGTCCACGCCGTAAACGATGTCAACTAGCCGTTGGAGACTTTAATGTTTTTAGTGGCGTAGCTAACGCGATAAGTTGACCGCCTGGGGAGTACGGCCGCAAGGTTAAAACTCAAAGGAATTGACGGGGGCCCGCACAAGCGGTGGAGCATGTGGTTTAATTCGATGCAACGCGAAGAACCTTACCAGCTCTTGACATCCTGCGAACTTTCTAGAGATAGATTGGTGCCTTCGGGAACGCAGTGACAGGTGCTGCATGGCTGTCGTCAGCTCGTGTCGTGAGATGTTGGGTTAAGTCCCGTAACGAGCGCAACCCTTGCCCTTAGTTGCCAGCACGTAATGGTGGGAACTCTAGGGGGACTGCCGGTGATAAACCGGAGGAAGGTGGGGATGACGTCAAGTCATCATGGCCCTTATGAGCTGGGCTACACACGTGCTACAATGGTCGGTACAGAGGGCTGCAACCCCGCGAGGGTGAGCGAATCTCAGAAAACCGATCGTAGTCCGGATTGGAGTCTGCAACTCGACTCCATGAAGTCGGAATCGCTAGTAATCGCGAATCA
>D 13.1 10/12
TCTGATGACGAGTGGCGGACGGGTGAGTAACGCGTAGGAATCTGCCTATTAGTGGGGGACAACTCGGGGAAACTCGAGCTAATACCGCATACGCCCTACGGGGGAAAGCAGGGGATCTTCGGACCTTGCGCTAATAGATGAGCCTGCGTTGGATTAGTTAGTTGGTGAGGTAATGGCTCACCAAGGCAGCGATCCATAGCTGGTCTGAGAGGACGATCAGCCACACTGGGACTGAGACACGGCCCAGACTCCTACGGGAGGCAGCAGTGGGGAATATTGGACAATGGGCGCAAGCCTGATCCAGCAATACCGCGTGTGTGAAGAAGGCCTGCGGGTTGTAAAGCACTTTCAATTGTGAAGAAAAGTTTGAGGTTAATAACCTCGGATCTTGACGTTAACTTTAGAAGAAGCACCGGCTAACTCCGTGCCAGCAGCCGCGGTAATACGGAGGGTGCAAGCGTTAATCGGAATTACTGGGCGTAAAGCGTACGTAGGCGGCTTGGTCAGTCAGATGTGAAAGCCCTGGGCTTAACCTGGGAACTGCATTTGATACTGCTAAGCTAGAGTGTGGTAGAGGAAAGTGGAATTCCGGGTGTAGCGGTGAAATGCGTAGATATCCGGAGGAACATCAGTGGCGAAGGCGACTTTCTGGATCAACACTGACGCTGAGGTACGAAAGCGTGGGTAGCAAACAGGATTAGATACCCTGGTAGTCCACGCTGTAAACGATGTCAACTAGCCGTTGGAGACTTTATGTTTTTAGTGGCGTAGCTAACGCGATAAGTTGACCGCCTGGGGAGTACGGCCGCAAGGTTAAAACTCAAAGGAATTGACGGGGGCCCGCACAAGCGGTGGAGCATGTGGTTTAATTCGATGCAACGCGAAGAACCTTACCAGCTCTTGACATCCTGCGAACTTTCTAGAGATAGATTGGTGCCTTCGGGAACGCAGTGACAGGTGCTGCATGGCTGTCGTCAGCTCGTGTCGTGAGATGTTGGGTTAAGTCCCGTAACGAGCGCAACCCTTGCCCTTAGTTGCCAGCACGTAATGGTGGGAACTCTAGGGGGACTGCCGGTGATAAACCGGAGGAAGGTGGGGATGACGTCAAGTCATCATGGCCCTTATGAGCTGGGCTACACACGTGCTACAATGGTCGGTACAGAGGGCTGCAACCCCGCGAGGGTGAGCGAATCTCAGAAAACCGATCGTAGTCCGGATTGGAGTCTGCAACTCGACTCCATGAAGTCGGAATCGCTAGTAATCGCGAATCAGAATGTCGCGGTGAATACGTTCCCGGGCCTTGTACACACCGCCCGTCACACCATGGGAGTGGGTTGCAAAAGAAGTGGG
>D 13.12 10/12
TCTGATGGCGAGTGGCGGACGGGTGAGTAACGCGTAGGAATCTGCCTATTAGTGGGGGACAACTCGGAGAAATCCGAGCTAATACCGCATACGCCCTACGGGGGAAAGCAGGGGATCTTCGGACCTTGCGCTAATAGATGAGCCTGCGTTGGATTAGCTTGTTGGTGAGGTAATGGCTCACCAAGGCAACGATCCATAGCTGGTCTGAGAGGACGATCAGCCACACTGGGACTGAGACACGGCCCAGACTCCTACGGGAGGCAGCAGTGGGGAATATTGGACAATGGGCGCAAGCCTGATCCAGCAATACCGCGTGTGTGAAGAAGGCCTGCGGGTTGTAAAGCACTTTCAATTGTGAAGAAAAGTCTGAGGTTAATAACCTTGGATCTTGACGTTAACTTTAGAAGAAGCACCGGCTAACTCCGTGCCAGCAGCCGCGGTAATACGGAGGGTGCAAGCGTTAATCGGAATTACTGGGCGTAAAGCGTGCGTAGGCGGCTTGGTCAGTCAGATGTGAAAGCCCTGGGCTTAACCTGGGAACTGCATTTGATACTGCTAGGCTAGAGTGTGGTAGAGGAAAGTGGAATTCCGGGTGTAGCGGTGAAATGCGTAGATATCCGGAGGAACATCAGTGGCGAAGGCGACTTTCTGGACCAACACTGACGCTGAGGTACGAAAGCGTGGGTAGCAAACAGGATTAGATACCCTGGTAGTCCACGCCGTAAACGATGTCAACTAGCCGTTGGAGACTTTAATGTTTTTAGTGGCGTAGCTAACGCGATAAGTTGACCGCCTGGGGAGTACGGCCGCAAGGTTAAAACTCAAAGGAATTGACGGGGGCCCGCACAAGCGGTGGAGCATGTGGTTTAATTCGATGCAACGCGAAGAACCTTACCAGCTCTTGACATCCTGCGAACTTTCTAGAGATAGATTGGTGCCTTCGGGAACGCAGTGACAGGTGCTGCATGGCTGTCGTCAGCTCGTGTCGTGAGATGTTGGGTTAAGTCCCGTAACGAGCGCAACCCTTGCCCTTAGTTGCCAGCACGTAATGGTGGGAACTCTAGGGGGACTGCCGGTGATAAACCGGAGGAAGGTGGGGATGACGTCAAGTCATCATGGCCCTTATGAGCTGGGCTACACACGTGCTACAATGGTCGGTACAGAGGGCTGCAACCCCGCGAGGGTGAGCGAATCTCAGAAAACCGATCGTAGTCCGGATTGGAGTCTGCAACTCGACTCCATGAAGTCGGAATCGCTAGTAATCGCGAATCAGAATGTCGCGGTGAATACGTTCCCGGGCCTTGTACACACCGCCCGTCACACCATGGGAGTGGGTTGCAAAAGAAGTGGG
>D 13.5 10/12
TCTGATGGCGAGTGGCGGACGGGTGAGTAACGCGTAGGAATCTGCCTATTAGTGGGGGACAACTCGGAGAAATCCGAGCTAATACCGCATACGCCCTACGGGGGAAAGCAGGGGATCTTCGGACCTTGCGCTAATAGATGAGCCTGCGTTGGATTAGCTTGTTGGTGAGGTAATGGCTCACCAAGGCAACGATCCATAGCTGGTCTGAGAGGACGATCAGCCACACTGGGACTGAGACACGGCCCAGACTCCTACGGGAGGCAGCAGTGGGGAATATTGGACAATGGGCGCAAGCCTGATCCAGCAATACCGCGTGTGTGAAGAAGGCCTGCGGGTTGTAAAGCACTTTCAATTGTGAAGAAAAGTCTGAGGTTAATAACCTTGGATCTTGACGTTAACTTTAGAAGAAGCACCGGCTAACTCCGTGCCAGCAGCCGCGGTAATACGGAGGGTGCAAGCGTTAATCGGAATTACTGGGCGTAAAGCGTGCGTAGGCGGCTTGGTCAGTCAGATGTGAAAGCCCTGGGCTTAACCTGGGAACTGCATTTGATACTGCTAGGCTAGAGTGTGGTAGAGGAAAGTGGAATTCCGGGTGTAGCGGTGAAATGCGTAGATATCCGGAGGAACATCAGTGGCGAAGGCGACTTTCTGGACCAACACTGACGCTGAGGTACGAAAGCGTGGGTAGCAAACAGGATTAGATACCCTGGTAGTCCACGCCGTAAACGATGTCAACTAGCCGTTGGAGACTTTAATGTTTTTAGTGGCGTAGCTAACGCGATAAGTTGACCGCCTGGGGAGTACGGCCGCAAGGTTAAAACTCAAAGGAATTGACGGGGGCCCGCACAAGCGGTGGAGCATGTGGTTTAATTCGATGCAACGCGAAGAACCTTACCAGCTCTTGACATCCTGCGAACTTTCTAGAGATAGATTGGTGCCTTCGGGAACGCAGTGACAGGTGCTGCATGGCTGTCGTCAGCTCGTGTCGTGAGATGTTGGGTTAAGTCCCGTAACGAGCGCAACCCTTGCCCTTAGTTGCCAGCACGTAATGGTGGGAACTCTAGGGGGACTGCCGGTGATAAACCGGAGGAAGGTGGGGATGACGTCAAGTCATCATGGCCCTTATGAGCTGGGCTACACACGTGCTACAATGGTCGGTACAGAGGGCTGCAACCCCGCGAGGGTGAGCGAATCTCAGAAAACCGATCGTAGTCCGGATTGGAGTCTGCAACTCGACTCCATGAAGTCGGAATCGCTAGTAATCGCGAATCAGAATGTCGCGGTGAATACGTTCCCGGGCCTTGTACACACCGCCCGTCACACCATGGGAGTGGGTTGCAAAAGAAGTGGG
>D 13.6 10/12
TCTGATGGCGAGTGGCGGACGGGTGAGTAACGCGTAGGAATCTGCCTATTAGTGGGGGACAACTCGGAGAAATCCGAGCTAATACCGCATACGCCCTACGGGGGAAAGCAGGGGATCTTCGGACCTTGCGCTAATAGATGAGCCTGCGTTGGATTAGCTTGTTGGTGAGGTAATGGCTCACCAAGGCAACGATCCATAGCTGGTCTGAGAGGACGATCAGCCACACTGGGACTGAGACACGGCCCAGACTCCTACGGGAGGCAGCAGTGGGGAATATTGGACAATGGGCGCAAGCCTGATCCAGCAATACCGCGTGTGTGAAGAAGGCCTGCGGGTTGTAAAGCACTTTCAATTGTGAAGAAAAGTCTGAGGTTAATAACCTTGGATCTTGACGTTAACTTTAGAAGAAGCACCGGCTAACTCCGTGCCAGCAGCCGCGGTAATACGGAGGGTGCAAGCGTTAATCGGAATTACTGGGCGTAAAGCGTGCGTAGGCGGCTTGGTCAGTCAGATGTGAAAGCCCTGGGCTTAACCTGGGAACTGCATTTGATACTGCTAGGCTAGAGTGTGGTAGAGGAAAGTGGAATTCCGGGTGTAGCGGTGAAATGCGTAGATATCCGGAGGAACATCAGTGGCGAAGGCGACTTTCTGGACCAACACTGACGCTGAGGTACGAAAGCGTGGGTAGCAAACAGGATTAGATACCCTGGTAGTCCACGCCGTAAACGATGTCAACTAGCCGTTGGAGACTTTAATGTTTTTAGTGGCGTAGCTAACGCGATAAGTTGACCGCCTGGGGAGTACGGCCGCAAGGTTAAAACTCAAAGGAATTGACGGGGGCCCGCACAAGCGGTGGAGCATGTGGTTTAATTCGATGCAACGCGAAGAACCTTACCAGCTCTTGACATCCTGCGAACTTTCTAGAGATAGATTGGTGCCTTCGGGAACGCAGTGACAGGTGCTGCATGGCTGTCGTCAGCTCGTGTCGTGAGATGTTGGGTTAAGTCCCGTAACGAGCGCAACCCTTGCCCTTAGTTGCCAGCACGTAATGGTGGGAACTCTAGGGGGACTGCCGGTGATAAACCGGAGGAAGGTGGGGATGACGTCAAGTCATCATGGCCCTTATGAGCTGGGCTACACACGTGCTACAATGGTCGGTACAGAGGGCTGCAACCCCGCGAGGGTGAGCGAATCTCAGAAAACCGATCGTAGTCCGGATTGGAGTCTGCAACTCGACTCCATGAAGTCGGAATCGCTAGTAATCGCGAATCAGAATGTCGCGGTGAATACGTTCCCGGGCCTTGTACACACCGCCCGTCACACCATGGGAGTGGGTTGCAAAAGAAGTGGG
>D 13.7 10/12
TCTGATGGCGAGTGGCGGACGGGTGAGTAACGCGTAGGAATCTGCCTATTAGTGGGGGACAACTCGGAGAAATCCGAGCTAATACCGCATACGCCCTACGGGGGAAAGCAGGGGATCTTCGGACCTTGCGCTAATAGATGAGCCTGCGTTGGATTAGCTTGTTGGTGAGGTAATGGCTCACCAAGGCAACGATCCATAGCTGGTCTGAGAGGACGATCAGCCACACTGGGACTGAGACACGGCCCAGACTCCTACGGGAGGCAGCAGTGGGGAATATTGGACAATGGGCGCAAGCCTGATCCAGCAATACCGCGTGTGTGAAGAAGGCCTGCGGGTTGTAAAGCACTTTCAATTGTGAAGAAAAGTCTGAGGTTAATAACCTTGGATCTTGACGTTAACTTTAGAAGAAGCACCGGCTAACTCCGTGCCAGCAGCCGCGGTAATACGGAGGGTGCAAGCGTTAATCGGAATTACTGGGCGTAAAGCGTGCGTAGGCGGCTTGGTCAGTCAGATGTGAAAGCCCTGGGCTTAACCTGGGAACTGCATTTGATACTGCTAGGCTAGAGTGTGGTAGAGGAAAGTGGAATTCCGGGTGTAGCGGTGAAATGCGTAGATATCCGGAGGAACATCAGTGGCGAAGGCGACTTTCTGGACCAACACTGACGCTGAGGTACGAAAGCGTGGGTAGCAAACAGGATTAGATACCCTGGTAGTCCACGCCGTAAACGATGTCAACTAGCCGTTGGAGACTTTAATGTTTTTAGTGGCGTAGCTAACGCGATAAGTTGACCGCCTGGGGAGTACGGCCGCAAGGTTAAAACTCAAAGGAATTGACGGGGGCCCGCACAAGCGGTGGAGCATGTGGTTTAATTCGATGCAACGCGAAGAACCTTACCAGCTCTTGACATCCTGCGAACTTTCTAGAGATAGATTGGTGCCTTCGGGAACGCAGTGACAGGTGCTGCATGGCTGTCGTCAGCTCGTGTCGTGAGATGTTGGGTTAAGTCCCGTAACGAGCGCAACCCTTGCCCTTAGTTGCCAGCACGTAATGGTGGGAACTCTAGGGGGACTGCCGGTGATAAACCGGAGGAAGGTGGGGATGACGTCAAGTCATCATGGCCCTTATGAGCTGGGCTACACACGTGCTACAATGGTCGGTACAGAGGGCTGCAACCCCGCGAGGGTGAGCGAATCTCAGAAAACCGATCGTAGTCCGGATTGGAGTCTGCAACTCGACTCCATGAAGTCGGAATCGCTAGTAATCGCGAATCAGAATGTCGCGGTGAATACGTTCCCGGGCCTTGTACACACCGCCCGTCACACCATGGGAGTGGGTTGCAAAAGAAGTGGG
>D 2 10/11
TCTGATGGCGAGTGGCGGACGGGTGAGTAACGCGTAGGAATCTGCCTATTAGTGGGGGACAACTCGGAGAAATCCGAGCTAATACCGCATACGCCCTACGGGGGAAAGCAGGGGATCTTCGGACCTTGCGCTAATAGATGAGCCTGCGTTGGATTAGCTTGTTGGTGAGGTAATGGCTCACCAAGGCAACGATCCATAGCTGGTCTGAGAGGACGATCAGCCACACTGGGACTGAGACACGGCCCAGACTCCTACGGGAGGCAGCAGTGGGGAATATTGGACAATGGGCGCAAGCCTGATCCAGCAATACCGCGTGTGTGAAGAAGGCCTGCGGGTTGTAAAGCACTTTCAATTGTGAAGAAAAGTCTGAGGTTAATAACCTTGGATCTTGACGTTAACTTTAGAAGAAGCACCGGCTAACTCCGTGCCAGCAGCCGCGGTAATACGGAGGGTGCAAGCGTTAATCGGAATTACTGGGCGTAAAGCGTGCGTAGGCGGCTTGGTCAGTCAGATGTGAAAGCCCTGGGCTTAACCTGGGAACTGCATTTGATACTGCTAGGCTAGAGTGTGGTAGAGGAAAGTGGAATTCCGGGTGTAGCGGTGAAATGCGTAGATATCCGGAGGAACATCAGTGGCGAAGGCGACTTTCTGGACCAACACTGACGCTGAGGTACGAAAGCGTGGGTAGCAAACAGGATTAGATACCCTGGTAGTCCACGCCGTAAACGATGTCAACTAGCCGTTGGAGACTTTAATGTTTTTAGTGGCGTAGCTAACGCGATAAGTTGACCGCCTGGGGAGTACGGCCGCAAGGTTAAAACTCAAAGGAATTGACGGGGGCCCGCACAAGCGGTGGAGCATGTGGTTTAATTCGATGCAACGCGAAGAACCTTACCAGCTCTTGACATCCTGCGAACTTTCTAGAGATAGATTGGTGCCTTCGGGAACGCAGTGACAGGTGCTGCATGGCTGTCGTCAGCTCGTGTCGTGAGATGTTGGGTTAAGTCCCGTAACGAGCGCAACCCTTGCCCTTAGTTGCCAGCACGTAATGGTGGGAACTCTAGGGGGACTGCCGGTGATAAACCGGAGGAAGGTGGGGATGACGTCAAGTCATCATGGCCCTTATGAGCTGGGCTACACACGTGCTACAATGGTCGGTACAGAGGGCTGCAACCCCGCGAGGGTGAGCGAATCTCAGAAAACCGATCGTAGTCCGGATTGGAGTCTGCAACTCGACTCCATGAAGTCGGAATCGCTAGTAATCGCGAATCAGAATGTCGCGGTGAATACGTTCCCGGGCCTTGTACACACCGCCCGTCACACCATGGGAGTGGGTTGCAAAAGAAGTGGG
>D 4 8/10
TCTGATGGCGAGTGGCGGACGGGTGAGTAACGCGTAGGAATCTGCCTATTAGTGGGGGACAACTCGGAGAAATCCGAGCTAATACCGCATACGCCCTACGGGGGAAAGCAGGGGATCTTCGGACCTTGCGCTAATAGATGAGCCTGCGTTGGATTAGCTTGTTGGTGAGGTAATGGCTCACCAAGGCAACGATCCATAGCTGGTCTGAGAGGACGATCAGCCACACTGGGACTGAGACACGGCCCAGACTCCTACGGGAGGCAGCAGTGGGGAATATTGGACAATGGGCGCAAGCCTGATCCAGCAATACCGCGTGTGTGAAGAAGGCCTGCGGGTTGTAAAGCACTTTCAATTGTGAAGAAAAGTCTGAGGTTAATAACCTTGGATCTTGACGTTAACTTTAGAAGAAGCACCGGCTAACTCCGTGCCAGCAGCCGCGGTAATACGGAGGGTGCAAGCGTTAATCGGAATTACTGGGCGTAAAGCGTGCGTAGGCGGCTTGGTCAGTCAGATGTGAAAGCCCTGGGCTTAACCTGGGAACTGCATTTGATACTGCTAGGCTAGAGTGTGGTAGAGGAAAGTGGAATTCCGGGTGTAGCGGTGAAATGCGTAGATATCCGGAGGAACATCAGTGGCGAAGGCGACTTTCTGGACCAACACTGACGCTGAGGTACGAAAGCGTGGGTAGCAAACAGGATTAGATACCCTGGTAGTCCACGCCGTAAACGATGTCAACTAGCCGTTGGAGACTTTAATGTTTTTAGTGGCGTAGCTAACGCGATAAGTTGACCGCCTGGGGAGTACGGCCGCAAGGTTAAAACTCAAAGGAATTGACGGGGGCCCGCACAAGCGGTGGAGCATGTGGTTTAATTCGATGCAACGCGAAGAACCTTACCAGCTCTTGACATCCTGCGAACTTTCTAGAGATAGATTGGTGCCTTCGGGAACGCAGTGACAGGTGCTGCATGGCTGTCGTCAGCTCGTGTCGTGAGATGTTGGGTTAAGTCCCGTAACGAGCGCAACCCTTGCCCTTAGTTGCCAGCACGTAATGGTGGGAACTCTAGGGGGACTGCCGGTGATAAACCGGAGGAAGGTGGGGATGACGTCAAGTCATCATGGCCCTTATGAGCTGGGCTACACACGTGCTACAATGGTCGGTACAGAGGGCTGCAACCCCGCGAGGGTGAGCGAATCTCAGAAAACCGATCGTAGTCCGGATTGGAGTCTGCAACTCGACTCCATGAAGTCGGAATCGCTAGTAATCGCGAATCAGAATGTCGCGGTGAATACGTTCCCGGGCCTTGTACACACCGCCCGTCACACCATGGGAGTGGGTTGCAAAAGAAGTGGG
>D 5 10/09
TCTGATGACGAGTGGCGGACGGGTGAGTAACGCGTAGGAATCTGCCTATTAGTGGGGGACAACTCGGGGAAACTCGAGCTAATACCGCATACGCCCTACGGGGGAAAGCAGGGGATCTTCGGACCTTGCGCTAATAGATGAGCCTGCGTTGGATTAGTTAGTTGGTGAGGTAATGGCTCACCAAGGCAGCGATCCATAGCTGGTCTGAGAGGACGATCAGCCACACTGGGACTGAGACACGGCCCAGACTCCTACGGGAGGCAGCAGTGGGGAATATTGGACAATGGGCGCAAGCCTGATCCAGCAATACCGCGTGTGTGAAGAAGGCCTGCGGGTTGTAAAGCACTTTCAATTGTGAAGAAAAGTTTGAGGTTAATAACCTCGGATCTTGACGTTAACTTTAGAAGAAGCACCGGCTAACTCCGTGCCAGCAGCCGCGGTAATACGGAGGGTGCAAGCGTTAATCGGAATTACTGGGCGTAAAGCGTACGTAGGCGGCTTGGTCAGTCAGATGTGAAAGCCCTGGGCTTAACCTGGGAACTGCATTTGATACTGCTAAGCTAGAGTGTGGTAGAGGAAAGTGGAATTCCGGGTGTAGCGGTGAAATGCGTAGATATCCGGAGGAACATCAGTGGCGAAGGCGACTTTCTGGATCAACACTGACGCTGAGGTACGAAAGCGTGGGTAGCAAACAGGATTAGATACCCTGGTAGTCCACGCTGTAAACGATGTCAACTAGCCGTTGGAGACTTTATGTTTTTAGTGGCGTAGCTAACGCGATAAGTTGACCGCCTGGGGAGTACGGCCGCAAGGTTAAAACTCAAAGGAATTGACGGGGGCCCGCACAAGCGGTGGAGCATGTGGTTTAATTCGATGCAACGCGAAGAACCTTACCAGCTCTTGACATCCTGCGAACTTTCTAGAGATAGATTGGTGCCTTCGGGAACGCAGTGACAGGTGCTGCATGGCTGTCGTCAGCTCGTGTCGTGAGATGTTGGGTTAAGTCCCGTAACGAGCGCAACCCTTGCCCTTAGTTGCCAGCACGTAATGGTGGGAACTCTAGGGGGACTGCCGGTGATAAACCGGAGGAAGGTGGGGATGACGTCAAGTCATCATGGCCCTTATGAGCTGGGCTACACACGTGCTACAATGGTCGGTACAGAGGGCTGCAACCCCGCGAGGGTGAGCGAATCTCAGAAAACCGATCGTAGTCCGGATTGGAGTCTGCAACTCGACTCCATGAAGTCGGAATCGCTAGTAATCGCGAATCAGAATGTCGCGGTGAATACGTTCCCGGGCCTTGTACACACCGCCCGTCACACCATGGGAGTGGGTTGCAAAAGAAGTGGG
>D 5.2 12/11
TCTGATGRCGAGTGGCGGACGGGTGAGTAACGCGTAGGAATCTGCCTATTAGTGGGGGACAACTCGGRGAAAYYCGAGCTAATACCGCAWACGCCCTACGGGGGAAAGCAGGGGATCTTCGGACCTTGCGCTAATAGATGAGCCTGCGTTGGATTAGYTWGTTGGTGAGGTAATGGCTCACCAAGGCARCGATCCATAGCTGGTCTGAGAGGACGATCAGCCACACTGGGACTGAGACACGGCCCAGACTCCTACGGGAGGCAGCAGTGGGGAATATTGGACAATGGGCGCAAGCCTGATCCAGCAATACCGCGTGTGTGAAGAAGGCCTGCGGGTTGTAAAGCACTTTCAATTGTGAAGAAAAGTYTGAGGTTAATAACCTYGGATCTTGACGTTAACTTTAGAAGAAGCACCGGCTAACTCCGTGCCAGCAGCCGCGGTAATACGGAGGGTGCAAGCGTTAATCGGAATTACTGGGCGTAAAGCGTRCGTAGGCGGCTTGGTCAGTCAGATGTGAAAGCCCTGGGCTTAACCTGGGAACTGCATTTGATACTGCTAAGCTAGAGTGTGGTAGAGGAAAGTGGAATTCCGGGTGTAGCGGTGAAATGCGTAGATATCCGGAGGAACATCAGTGGCGAAGGCGACTTTCTGGATCAACACTGACGCTGAGGTACGAAAGCGTGGGTAGCAAACAGGATTAGATACCCTGGTAGTCCACGCTGTAAACGATGTCAACTAGCCGTTGGAGACTTTATGTTTTTAGTGGCGTAGCTAACGCGATAAGTTGACCGCCTGGGGAGTACGGCCGCAAGGTTAAAACTCAAAGGAATTGACGGGGGCCCGCACAAGCGGTGGAGCATGTGGTTTAATTCGATGCAACGCGAAGAACCTTACCAGCTCTTGACATCCTGCGAACTTTCTAGAGATAGATTGGTGCCTTCGGGAACGCAGTGACAGGTGCTGCATGGCTGTCGTCAGCTCGTGTCGTGAGATGTTGGGTTAAGTCCCGTAACGAGCGCAACCCTTGCCCTTAGTTGCCAGCACGTAATGGTGGGAACTCTAGGGGGACTGCCGGTGATAAACCGGAGGAAGGTGGGGATGACGTCAAGTCATCATGGCCCTTATGAGCTGGGCTACACACGTGCTACAATGGTCGGTACAGAGGGCTGCAACCCCGCGAGGGTGAGCGAATCTCAGAAAACCGATCGTAGTCCGGATTGGAGTCTGCAACTCGACTCCATGAAGTCGGAATCGCTAGTAATCGCGAATCAGAATGTCGCGGTGAATACGTTCCCGGGCCTTGTACACACCGCCCGTCACACCATGGGAGTGGGTTGCAAAAGAAGTGGG
>D 5.3 12/11
TCTGATGGCGAGTGGCGGACGGGTGAGTAACGCGTAGGAATCTGCCTATTAGTGGGGGACAACTCGGAGAAATCCGAGCTAATACCGCATACGCCCTACGGGGGAAAGCAGGGGATCTTCGGACCTTGCGCTAATAGATGAGCCTGCGTTGGATTAGCTTGTTGGTGAGGTAATGGCTCACCAAGGCAACGATCCATAGCTGGTCTGAGAGGACGATCAGCCACACTGGGACTGAGACACGGCCCAGACTCCTACGGGAGGCAGCAGTGGGGAATATTGGACAATGGGCGCAAGCCTGATCCAGCAATACCGCGTGTGTGAAGAAGGCCTGCGGGTTGTAAAGCACTTTCAATTGTGAAGAAAAGTCTGAGGTTAATAACCTTGGATCTTGACGTTAACTTTAGAAGAAGCACCGGCTAACTCCGTGCCAGCAGCCGCGGTAATACGGAGGGTGCAAGCGTTAATCGGAATTACTGGGCGTAAAGCGTGCGTAGGCGGCTTGGTCAGTCAGATGTGAAAGCCCTGGGCTTAACCTGGGAACTGCATTTGATACTGCTAGGCTAGAGTGTGGTAGAGGAAAGTGGAATTCCGGGTGTAGCGGTGAAATGCGTAGATATCCGGAGGAACATCAGTGGCGAAGGCGACTTTCTGGACCAACACTGACGCTGAGGTACGAAAGCGTGGGTAGCAAACAGGATTAGATACCCTGGTAGTCCACGCCGTAAACGATGTCAACTAGCCGTTGGAGACTTTAATGTTTTTAGTGGCGTAGCTAACGCGATAAGTTGACCGCCTGGGGAGTACGGCCGCAAGGTTAAAACTCAAAGGAATTGACGGGGGCCCGCACAAGCGGTGGAGCATGTGGTTTAATTCGATGCAACGCGAAGAACCTTACCAGCTCTTGACATCCTGCGAACTTTCTAGAGATAGATTGGTGCCTTCGGGAACGCAGTGACAGGTGCTGCATGGCTGTCGTCAGCTCGTGTCGTGAGATGTTGGGTTAAGTCCCGTAACGAGCGCAACCCTTGCCCTTAGTTGCCAGCACGTAATGGTGGGAACTCTAGGGGGACTGCCGGTGATAAACCGGAGGAAGGTGGGGATGACGTCAAGTCATCATGGCCCTTATGAGCTGGGCTACACACGTGCTACAATGGTCGGTACAGAGGGCTGCAACCCCGCGAGGGTGAGCGAATCTCAGAAAACCGATCGTAGTCCGGATTGGAGTCTGCAACTCGACTCCATGAAGTCGGAAT
>D 9 6/11
TCTGATGGCGAGTGGCGGACGGGTGAGTAACGCGTAGGAATCTGCCTATTAGTGGGGGACAACTCGGAGAAATCCGAGCTAATACCGCATACGCCCTACGGGGGAAAGCAGGGGATCTTCGGACCTTGCGCTAATAGATGAGCCTGCGTTGGATTAGCTTGTTGGTGAGGTAATGGCTCACCAAGGCAACGATCCATAGCTGGTCTGAGAGGACGATCAGCCACACTGGGACTGAGACACGGCCCAGACTCCTACGGGAGGCAGCAGTGGGGAATATTGGACAATGGGCGCAAGCCTGATCCAGCAATACCGCGTGTGTGAAGAAGGCCTGCGGGTTGTAAAGCACTTTCAATTGTGAAGAAAAGTCTGAGGTTAATAACCTTGGATCTTGACGTTAACTTTAGAAGAAGCACCGGCTAACTCCGTGCCAGCAGCCGCGGTAATACGGAGGGTGCAAGCGTTAATCGGAATTACTGGGCGTAAAGCGTGCGTAGGCGGCTTGGTCAGTCAGATGTGAAAGCCCTGGGCTTAACCTGGGAACTGCATTTGATACTGCTAGGCTAGAGTGTGGTAGAGGAAAGTGGAATTCCGGGTGTAGCGGTGAAATGCGTAGATATCCGGAGGAACATCAGTGGCGAAGGCGACTTTCTGGACCAACACTGACGCTGAGGTACGAAAGCGTGGGTAGCAAACAGGATTAGATACCCTGGTAGTCCACGCCGTAAACGATGTCAACTAGCCGTTGGAGACTTTAATGTTTTTAGTGGCGTAGCTAACGCGATAAGTTGACCGCCTGGGGAGTACGGCCGCAAGGTTAAAACTCAAAGGAATTGACGGGGGCCCGCACAAGCGGTGGAGCATGTGGTTTAATTCGATGCAACGCGAAGAACCTTACCAGCTCTTGACATCCTGCGAACTTTCTAGAGATAGATTGGTGCCTTCGGGAACGCAGTGACAGGTGCTGCATGGCTGTCGTCAGCTCGTGTCGTGAGATGTTGGGTTAAGTCCCGTAACGAGCGCAACCCTTGCCCTTAGTTGCCAGCACGTAATGGTGGGAACTCTAGGGGGACTGCCGGTGATAAACCGGAGGAAGGTGGGGATGACGTCAAGTCATCATGGCCCTTATGAGCTGGGCTACACACGTGCTACAATGGTCGGTACAGAGGGCTGCAACCCCGCGAGGGTGAGCGAATCTCAGAAAACCGATCGTAGTCCGGATTGGAGTCTGCAACTCGACTCCATGAAGTCGGAATCGCTAGTAATCGCGAATCAGAATGTCGCGGTGAATACGTTCCCGGGCCTTGTACACACCGCCCGTCACACCATGGGAGTGGGTTGCAAAAGAAGTGGG
>N 1 10/11
TCTGATGACGAGTGGCGGACGGGTGAGTAACGCGTAGGAATCTGCCTATTAGTGGGGGACAACTCGGGGAAACTCGAGCTAATACCGCATACGCCCTACGGGGGAAAGCAGGGGATCTTCGGACCTTGCGCTAATAGATGAGCCTGCGTTGGATTAGTTAGTTGGTGAGGTAATGGCTCACCAAGRCAGCGATCCATAGCTGGTCTGAGAGGACGATCAGCCACACTGGGACTGAGACACGGCCCAGACTCCTACGGGAGGCAGCAGTGGGGAATATTGGACAATGGGCGCAAGCCTGATCCAGCAATACCGCGTGTGTGAAGAAGGCCTGCGGGTTGTAAAGCACTTTCAATTGTGAAGAAAAGTTTGAGGTTAATAACCTCGGATCTTGACGTTAACTTTAGAAGAAGCACCGGCTAACTCCGTGCCAGCAGCCGCGGTAATACGGAGGGTGCAAGCGTTAATCGGAATTACTGGGCGTAAAGCGTACGTAGGCGGCTTGGTCAGTCAGATGTGAAAGCCCTGGGCTTAACCTGGGAACTGCATTTGATACTGCTAAGCTAGAGTGTGGTAGAGGAAAGTGGAATTCCGGGTGTAGCGGTGAAATGCGTAGATATCCGGAGGAACATCAGTGGCGAAGGCGACTTTCTGGATCAACACTGACGCTGAGGTACGAAAGCGTGGGTAGCAAACAGGATTAGATACCCTGGTAGTCCACGCTGTAAACGATGTCAACTAGCCGTTGGAGACTTTATGTTTTTAGTGGCGTAGCTAACGCGATAAGTTGACCGCCTGGGGAGTACGGCCGCAAGGTTAAAACTCAAAGGAATTGACGGGGGCCCGCACAAGCGGTGGAGCATGTGGTTTAATTCGATGCAACGCGAAGAACCTTACCAGCTCTTGACATCCTGCGAACTTTCTAGAGATAGATTGGTGCCTTCGGGAACGCAGTGACAGGTGCTGCATGGCTGTCGTCAGCTCGTGTCGTGAGATGTTGGGTTAAGTCCCGTAACGAGCGCAACCCTTGCCCTTAGTTGCCAGCACGTAATGGTGGGAACTCTAGGGGGACTGCCGGTGATAAACCGGAGGAAGGTGGGGATGACGTCAAGTCATCATGGCCCTTATGAGCTGGGCTACACACGTGCTACAATGGTCGGTACAGAGGGCTGCAACCCCGCGAGGGTGAGCGAATCTCAGAAAACCGATCGTAGTCCGGATTGGAGTCTGCAACTCGACTCCATGAAGTCGGAATCGCTAGTAATCGCGAATCAGAATGTCGCGGTGAATACGTTCCCGGGCCTTGTACACACCGCCCGTCACACCATGGGAGTGGGTTGCAAAAGAAGTGG
>N 15 6/11
TCTGATGRCGAGTGGCGGACGGGTGAGTAACGCGTAGGAATCTGCCTATTAGTGGGGGACAACTCGGRGAAAYYCGAGCTAATACCGCATACGCCCTACGGGGGAAAGCAGGGGATCTTCGGACCTTGCGCTAATAGATGAGCCTGCGTTGGATTAGYTTGTTGGTGAGGTAATGGCTCACCAAGGCAACGATCCATAGCTGGTCTGAGAGGACGATCAGCCACACTGGGACTGAGACACGGCCCAGACTCCTACGGGAGGCAGCAGTGGGGAATATTGGACAATGGGCGCAAGCCTGATCCAGCAATACCGCGTGTGTGAAGAAGGCCTGCGGGTTGTAAAGCACTTTCAATTGTGAAGAAAAGTYTGAGGTTAATAACCTYGGATCTTGACGTTAACTTTAGAAGAAGCACCGGCTAACTCCGTGCCAGCAGCCGCGGTAATACGGAGGGTGCAAGCGTTAATCGGAATTACTGGGCGTAAAGCGTGCGTAGGCGGCTTGGTCAGTCAGATGTGAAAGCCCTGGGCTTAACCTGGGAACTGCATTTGATACTGCTAGGCTAGAGTGTGGTAGAGGAAAGTGGAATTCCGGGTGTAGCGGTGAAATGCGTAGATATCCGGAGGAACATCAGTGGCGAAGGCGACTTTCTGGACCAACACTGACGCTGAGGTACGAAAGCGTGGGTAGCAAACAGGATTAGATACCCTGGTAGTCCACGCCGTAAACGATGTCAACTAGCCGTTGGAGACTTTAATGTTTTTAGTGGCGTAGCTAACGCGATAAGTTGACCGCCTGGGGAGTACGGCCGCAAGGTTAAAACTCAAAGGAATTGACGGGGGCCCGCACAAGCGGTGGAGCATGTGGTTTAATTCGATGCAACGCGAAGAACCTTACCAGCTCTTGACATCCTGCGAACTTTCTAGAGATAGATTGGTGCCTTCGGGAACGCAGTGACAGGTGCTGCATGGCTGTCGTCAGCTCGTGTCGTGAGATGTTGGGTTAAGTCCCGTAACGAGCGCAACCCTTGCCCTTAGTTGCCAGCACGTAATGGTGGGAACTCTAGGGGGACTGCCGGTGATAAACCGGAGGAAGGTGGGGATGACGTCAAGTCATCATGGCCCTTATGAGCTGGGCTACACACGTGCTACAATGGTCGGTACAGAGGGCTGCAACCCCGCGAGGGTGAGCGAATCTCAGAAAACCGATCGTAGTCCGGATTGGAGTCTGCAACTCGACTCCATGAAGTCGGAATCGCTAGTAATCGCGAATCAGAATGTCGCGGTGAATACGTTCCCGGGCCTTGTACACACCGCCCGTCACACCATGGGAGTGGGTTGCAAAAGAAGTGGG
>N 16.1 4/11
TCTGATGACGAGTGGCGGACGGGTGAGTAACGCGTAGGAATCTGCCTATTAGTGGGGGACAACTCGGGGAAACTCGAGCTAATACCGCATACGCCCTACGGGGGAAAGCAGGGGATCTTCGGACCTTGCGCTAATAGATGAGCCTGCGTTGGATTAGTTAGTTGGTGAGGTAATGGCTCACCAAGRCAGCGATCCATAGCTGGTCTGAGAGGACGATCAGCCACACTGGGACTGAGACACGGCCCAGACTCCTACGGGAGGCAGCAGTGGGGAATATTGGACAATGGGCGCAAGCCTGATCCAGCAATACCGCGTGTGTGAAGAAGGCCTGCGGGTTGTAAAGCACTTTCAATTGTGAAGAAAAGTTTGAGGTTAATAACCTCGGATCTTGACGTTAACTTTAGAAGAAGCACCGGCTAACTCCGTGCCAGCAGCCGCGGTAATACGGAGGGTGCAAGCGTTAATCGGAATTACTGGGCGTAAAGCGTACGTAGGCGGCTTGGTCAGTCAGATGTGAAAGCCCTGGGCTTAACCTGGGAACTGCATTTGATACTGCTAAGCTAGAGTGTGGTAGAGGAAAGTGGAATTCCGGGTGTAGCGGTGAAATGCGTAGATATCCGGAGGAACATCAGTGGCGAAGGCGACTTTCTGGATCAACACTGACGCTGAGGTACGAAAGCGTGGGTAGCAAACAGGATTAGATACCCTGGTAGTCCACGCTGTAAACGATGTCAACTAGCCGTTGGAGACTTTATGTTTTTAGTGGCGTAGCTAACGCGATAAGTTGACCGCCTGGGGAGTACGGCCGCAAGGTTAAAACTCAAAGGAATTGACGGGGGCCCGCACAAGCGGTGGAGCATGTGGTTTAATTCGATGCAACGCGAAGAACCTTACCAGCTCTTGACATCCTGCGAACTTTCTAGAGATAGATTGGTGCCTTCGGGAACGCAGTGACAGGTGCTGCATGGCTGTCGTCAGCTCGTGTCGTGAGATGTTGGGTTAAGTCCCGTAACGAGCGCAACCCTTGCCCTTAGTTGCCAGCACGTAATGGTGGGAACTCTAGGGGGACTGCCGGTGATAAACCGGAGGAAGGTGGGGATGACGTCAAGTCATCATGGCCCTTATGAGCTGGGCTACACACGTGCTACAATGGTCGGTACAGAGGGCTGCAACCCCGCGAGGGTGAGCGAATCTCAGAAAACCGATCGTAGTCCGGATTGGAGTCTGCAACTCGACTCCATGAAGTCGGAATCGCTAGTAATCGCGAATCAGAATGTCGCGGTGAATACGTTCCCGGGCCTTGTACACACCGCCCGTCACACCATGGGAGTGGGTTGCAAAAGAAGTGGG
>N 16.2 4/11
TCTGATGACGAGTGGCGGACGGGTGAGTAACGCGTAGGAATCTGCCTATTAGTGGGGGACAACTCGGGGAAACTCGAGCTAATACCGCATACGCCCTACGGGGGAAAGCAGGGGATCTTCGGACCTTGCGCTAATAGATGAGCCTGCGTTGGATTAGTTAGTTGGTGAGGTAATGGCTCACCAAGACAGCGATCCATAGCTGGTCTGAGAGGACGATCAGCCACACTGGGACTGAGACACGGCCCAGACTCCTACGGGAGGCAGCAGTGGGGAATATTGGACAATGGGCGCAAGCCTGATCCAGCAATACCGCGTGTGTGAAGAAGGCCTGCGGGTTGTAAAGCACTTTCAATTGTGAAGAAAAGTTTGAGGTTAATAACCTCGGATCTTGACGTTAACTTTAGAAGAAGCACCGGCTAACTCCGTGCCAGCAGCCGCGGTAATACGGAGGGTGCAAGCGTTAATCGGAATTACTGGGCGTAAAGCGTACGTAGGCGGCTTGGTCAGTCAGATGTGAAAGCCCTGGGCTTAACCTGGGAACTGCATTTGATACTGCTAAGCTAGAGTGTGGTAGAGGAAAGTGGAATTCCGGGTGTAGCGGTGAAATGCGTAGATATCCGGAGGAACATCAGTGGCGAAGGCGACTTTCTGGATCAACACTGACGCTGAGGTACGAAAGCGTGGGTAGCAAACAGGATTAGATACCCTGGTAGTCCACGCTGTAAACGATGTCAACTAGCCGTTGGAGACTTTATGTTTTTAGTGGCGTAGCTAACGCGATAAGTTGACCGCCTGGGGAGTACGGCCGCAAGGTTAAAACTCAAAGGAATTGACGGGGGCCCGCACAAGCGGTGGAGCATGTGGTTTAATTCGATGCAACGCGAAGAACCTTACCAGCTCTTGACATCCTGCGAACTTTCTAGAGATAGATTGGTGCCTTCGGGAACGCAGTGACAGGTGCTGCATGGCTGTCGTCAGCTCGTGTCGTGAGATGTTGGGTTAAGTCCCGTAACGAGCGCAACCCTTGCCCTTAGTTGCCAGCACGTAATGGTGGGAACTCTAGGGGGACTGCCGGTGATAAACCGGAGGAAGGTGGGGATGACGTCAAGTCATCATGGCCCTTATGAGCTGGGCTACACACGTGCTACAATGGTCGGTACAGAGGGCTGCAACCCCGCGAGGGTGAGCGAATCTCAGAAAACCGATCGTAGTCCGGATTGGAGTCTGCAACTCGACTCCATGAAGTCGGAATCGCTAGTAATCGCGAATCAGAATGTCGCGGTGAATACGTTCCCGGGCCTTGTACACACCGCCCGTCACACCATGGGAGTGGGTTGCAAAAGAAGTGGG
>N 17.1 10/12
TCTGATGACGAGTGGCGGACGGGTGAGTAACGCGTAGGAATCTGCCTATTAGTGGGGGACAACTCGGGGAAACTCGAGCTAATACCGCATACGCCCTACGGGGGAAAGCAGGGGATCTTCGGACCTTGCGCTAATAGATGAGCCTGCGTTGGATTAGTTAGTTGGTGAGGTAATGGCTCACCAAGGCARCGATCCATAGCTGGTCTGAGAGGACGATCAGCCACACTGGGACTGAGACACGGCCCAGACTCCTACGGGAGGCAGCAGTGGGGAATATTGGACAATGGGCGCAAGCCTGATCCAGCAATACCGCGTGTGTGAAGAAGGCCTGCGGGTTGTAAAGCACTTTCAATTGTGAAGAAAAGTTTGAGGTTAATAACCTCGGATCTTGACGTTAACTTTAGAAGAAGCACCGGCTAACTCCGTGCCAGCAGCCGCGGTAATACGGAGGGTGCAAGCGTTAATCGGAATTACTGGGCGTAAAGCGTACGTAGGCGGCTTGGTCAGTCAGATGTGAAAGCCCTGGGCTTAACCTGGGAACTGCATTTGATACTGCTAAGCTAGAGTGTGGTAGAGGAAAGTGGAATTCCGGGTGTAGCGGTGAAATGCGTAGATATCCGGAGGAACATCAGTGGCGAAGGCGACTTTCTGGATCAACACTGACGCTGAGGTACGAAAGCGTGGGTAGCAAACAGGATTAGATACCCTGGTAGTCCACGCTGTAAACGATGTCAACTAGCCGTTGGAGACTTTATGTTTTTAGTGGCGTAGCTAACGCGATAAGTTGACCGCCTGGGGAGTACGGCCGCAAGGTTAAAACTCAAAGGAATTGACGGGGGCCCGCACAAGCGGTGGAGCATGTGGTTTAATTCGATGCAACGCGAAGAACCTTACCAGCTCTTGACATCCTGCGAACTTTCTAGAGATAGATTGGTGCCTTCGGGAACGCAGTGACAGGTGCTGCATGGCTGTCGTCAGCTCGTGTCGTGAGATGTTGGGTTAAGTCCCGTAACGAGCGCAACCCTTGCCCTTAGTTGCCAGCACGTAATGGTGGGAACTCTAGGGGGACTGCCGGTGATAAACCGGAGGAAGGTGGGGATGACGTCAAGTCATCATGGCCCTTATGAGCTGGGCTACACACGTGCTACAATGGTCGGTACAGAGGGCTGCAACCCCGCGAGGGTGAGCGAATCTCAGAAAACCGATCGTAGTCCGGATTGGAGTCTGCAACTCGACTCCATGAAGTCGGAATCGCTAGTAATCGCGAATCAGAATGTCGCGGTGAATACGTTCCCGGGCCTTGTACACACCGCCCGTCACACCATGGGAGTGGGTTGCAAAAGAAGTGGG
>N 19.3 10/12
TCTGATGACGAGTGGCGGACGGGTGAGTAACGCGTAGGAATCTGCCTATTAGTGGGGGACAACTCGGGGAAACTCGAGCTAATACCGCATACGCCCTACGGGGGAAAGCAGGGGATCTTCGGACCTTGCGCTAATAGATGAGCCTGCGTTGGATTAGTTAGTTGGTGAGGTAATGGCTCACCAAGRCAGCGATCCATAGCTGGTCTGAGAGGACGATCAGCCACACTGGGACTGAGACACGGCCCAGACTCCTACGGGAGGCAGCAGTGGGGAATATTGGACAATGGGCGCAAGCCTGATCCAGCAATACCGCGTGTGTGAAGAAGGCCTGCGGGTTGTAAAGCACTTTCAATTGTGAAGAAAAGTTTGAGGTTAATAACCTCGGATCTTGACGTTAACTTTAGAAGAAGCACCGGCTAACTCCGTGCCAGCAGCCGCGGTAATACGGAGGGTGCAAGCGTTAATCGGAATTACTGGGCGTAAAGCGTACGTAGGCGGCTTGGTCAGTCAGATGTGAAAGCCCTGGGCTTAACCTGGGAACTGCATTTGATACTGCTAAGCTAGAGTGTGGTAGAGGAAAGTGGAATTCCGGGTGTAGCGGTGAAATGCGTAGATATCCGGAGGAACATCAGTGGCGAAGGCGACTTTCTGGATCAACACTGACGCTGAGGTACGAAAGCGTGGGTAGCAAACAGGATTAGATACCCTGGTAGTCCACGCTGTAAACGATGTCAACTAGCCGTTGGAGACTTTATGTTTTTAGTGGCGTAGCTAACGCGATAAGTTGACCGCCTGGGGAGTACGGCCGCAAGGTTAAAACTCAAAGGAATTGACGGGGGCCCGCACAAGCGGTGGAGCATGTGGTTTAATTCGATGCAACGCGAAGAACCTTACCAGCTCTTGACATCCTGCGAACTTTCTAGAGATAGATTGGTGCCTTCGGGAACGCAGTGACAGGTGCTGCATGGCTGTCGTCAGCTCGTGTCGTGAGATGTTGGGTTAAGTCCCGTAACGAGCGCAACCCTTGCCCTTAGTTGCCAGCACGTAATGGTGGGAACTCTAGGGGGACTGCCGGTGATAAACCGGAGGAAGGTGGGGATGACGTCAAGTCATCATGGCCCTTATGAGCTGGGCTACACACGTGCTACAATGGTCGGTACAGAGGGCTGCAACCCCGCGAGGGTGAGCGAATCTCAGAAAACCGATCGTAGTCCGGATTGGAGTCTGCAACTCGACTCCATGAAGTCGGAATCGCTAGTAATCGCGAATCAGAATGTCGCGGTGAATACGTTCCCGGGCCTTGTACACACCGCCCGTCACACCATGGGAGTGGGTTGCAAAAGAAGTGGG
>N 2 10/11
TCTGATGACGAGTGGCGGACGGGTGAGTAACGCGTAGGAATCTGCCTATTAGTGGGGGACAACTCGGAGAAATCCGAGCTAATACCGCATACGCCCTACGGGGGAAAGCAGGGGATCTTCGGACCTTGCGCTAATAGATGAGCCTGCGTTGGATTAGCTAGTTGGTGAGGTAATGGCTCACCAAGGCTGCGATCCATAGCTGGTCTGAGAGGACGATCAGCCACACTGGGACTGAGACACGGCCCAGACTCCTACGGGAGGCAGCAGTGGGGAATATTGGACAATGGGGGCAACCCTGATCCAGCAATACCGCGTGTGTGAAGAAGGCCTGCGGGTTGTAAAGCACTTTCAATTGTGAAGAAAAGTTTGAGGTTAATAACCTCGAATCTTGACGTTAACTTTAGAAGAAGCACCGGCTAACTCCGTGCCAGCAGCCGCGGTAATACGGAGGGTGCAAGCGTTAATCGGAATTACTGGGCGTAAAGCGTACGTAGGCGGCTTAGTCAGTCAGATGTGAAAGCCCTGGGCTTAACCTGGGAACTGCATTTGATACTGCTGAGCTAGAGTGTGATAGAGGAAAGTGGAATTCCGGGTGTAGCGGTGAAATGCGTAGATATCCGGAGGAACATCAGTGGCGAAGGCGACTTTCTGGATCAACACTGACGCTGAGGTACGAAAGCGTGGGTAGCAAACAGGATTAGATACCCTGGTAGTCCACGCCGTAAACGATGTCAACTAGCCGTTGGAGACTTTATGTTTTTAGTGGCGTAGCTAACGCGATAAGTTGACCGCCTGGGGAGTACGGCCGCAAGGTTAAAACTCAAAGGAATTGACGGGGGCCCGCACAAGCGGTGGAGCATGTGGTTTAATTCGATGCAACGCGAAGAACCTTACCAGCTCTTGACATCCTGCGAACTTTCTAGAGATAGATTGGTGCCTTCGGGAACGCAGTGACAGGTGCTGCATGGCTGTCGTCAGCTCGTGTCGTGAGATGTTGGGTTAAGTCCCGTAACGAGCGCAACCCTTGCCCTTAGTTGCCAGCACGTAATGGTGGGAACTCTAGGGGGACTGCCGGTGATAAACCGGAGGAAGGTGGGGATGACGTCAAGTCATCATGGCCCTTATGAGCTGGGCTACACACGTGCTACAATGGTCGGTACAGAGGGCAGCAACCCCGCGAGGGTGAGCGAATCTCAGAAAACCGATCGTAGTCCGGATTGGAGTCTGCAACTCGACTCCATGAAGTCGGAATCGCTAGTAATCGCGAATCAGAATGTCGCGGTGAATACGTTCCCGGGCCTTGTACACACCGCCCGTCACACCATGGGAGTGGGTTGCAAAAGAAGTGGG
>N 20 6/11
TCTGATGACGAGTGGCGGACGGGTGAGTAACGCGTAGGAATCTGCCTATTAGTGGGGGACAACTCGGGGAAACTCGAGCTAATACCGCATACGCCCTACGGGGGAAAGCAGGGGATCTTCGGACCTTGCGCTAATAGATGAGCCTGCGTTGGATTAGTTAGTTGGTGAGGTAATGGCTCACCAAGRCAGCGATCCATAGCTGGTCTGAGAGGACGATCAGCCACACTGGGACTGAGACACGGCCCAGACTCCTACGGGAGGCAGCAGTGGGGAATATTGGACAATGGGCGCAAGCCTGATCCAGCAATACCGCGTGTGTGAAGAAGGCCTGCGGGTTGTAAAGCACTTTCAATTGTGAAGAAAAGTTTGAGGTTAATAACCTCGGATCTTGACGTTAACTTTAGAAGAAGCACCGGCTAACTCCGTGCCAGCAGCCGCGGTAATACGGAGGGTGCAAGCGTTAATCGGAATTACTGGGCGTAAAGCGTACGTAGGCGGCTTGGTCAGTCAGATGTGAAAGCCCTGGGCTTAACCTGGGAACTGCATTTGATACTGCTAAGCTAGAGTGTGGTAGAGGAAAGTGGAATTCCGGGTGTAGCGGTGAAATGCGTAGATATCCGGAGGAACATCAGTGGCGAAGGCGACTTTCTGGATCAACACTGACGCTGAGGTACGAAAGCGTGGGTAGCAAACAGGATTAGATACCCTGGTAGTCCACGCTGTAAACGATGTCAACTAGCCGTTGGAGACTTTATGTTTTTAGTGGCGTAGCTAACGCGATAAGTTGACCGCCTGGGGAGTACGGCCGCAAGGTTAAAACTCAAAGGAATTGACGGGGGCCCGCACAAGCGGTGGAGCATGTGGTTTAATTCGATGCAACGCGAAGAACCTTACCAGCTCTTGACATCCTGCGAACTTTCTAGAGATAGATTGGTGCCTTCGGGAACGCAGTGACAGGTGCTGCATGGCTGTCGTCAGCTCGTGTCGTGAGATGTTGGGTTAAGTCCCGTAACGAGCGCAACCCTTGCCCTTAGTTGCCAGCACGTAATGGTGGGAACTCTAGGGGGACTGCCGGTGATAAACCGGAGGAAGGTGGGGATGACGTCAAGTCATCATGGCCCTTATGAGCTGGGCTACACACGTGCTACAATGGTCGGTACAGAGGGCTGCAACCCCGCGAGGGTGAGCGAATCTCAGAAAACCGATCGTAGTCCGGATTGGAGTCTGCAACTCGACTCCATGAAGTCGGAATCGCTAGTAATCGCGAATCAGAATGTCGCGGTGAATACGTTCCCGGGCCTTGTACACACCGCCCGTCACACCATGGGAGTGGGTTGCAAAAGAAGTGGG
>N 21 6/11
TCTGATGACGAGTGGCGGACGGGTGAGTAACGCGTAGGAATCTGCCTATTAGTGGGGGACAACTCGGGGAAACTCGAGCTAATACCGCATACGCCCTACGGGGGAAAGCAGGGGATCTTCGGACCTTGCGCTAATAGATGAGCCTGCGTTGGATTAGTTAGTTGGTGAGGTAATGGCTCACCAAGGCAGCGATCCATAGCTGGTCTGAGAGGACGATCAGCCACACTGGGACTGAGACACGGCCCAGACTCCTACGGGAGGCAGCAGTGGGGAATATTGGACAATGGGCGCAAGCCTGATCCAGCAATACCGCGTGTGTGAAGAAGGCCTGCGGGTTGTAAAGCACTTTCAATTGTGAAGAAAAGTTTGAGGTTAATAACCTCGGATCTTGACGTTAACTTTAGAAGAAGCACCGGCTAACTCCGTGCCAGCAGCCGCGGTAATACGGAGGGTGCAAGCGTTAATCGGAATTACTGGGCGTAAAGCGTRCGTAGGCGGCTTGGTCAGTCAGATGTGAAAGCCCTGGGCTTAACCTGGGAACTGCATTTGATACTGCTAAGCTAGAGTGTGGTAGAGGAAAGTGGAATTCCGGGTGTAGCGGTGAAATGCGTAGATATCCGGAGGAACATCAGTGGCGAAGGCGACTTTCTGGATCAACACTGACGCTGAGGTACGAAAGCGTGGGTAGCAAACAGGATTAGATACCCTGGTAGTCCACGCTGTAAACGATGTCAACTAGCCGTTGGAGACTTTATGTTTTTAGTGGCGTAGCTAACGCGATAAGTTGACCGCCTGGGGAGTACGGCCGCAAGGTTAAAACTCAAAGGAATTGACGGGGGCCCGCACAAGCGGTGGAGCATGTGGTTTAATTCGATGCAACGCGAAGAACCTTACCAGCTCTTGACATCCTGCGAACTTTCTAGAGATAGATTGGTGCCTTCGGGAACGCAGTGACAGGTGCTGCATGGCTGTCGTCAGCTCGTGTCGTGAGATGTTGGGTTAAGTCCCGTAACGAGCGCAACCCTTGCCCTTAGTTGCCAGCACGTAATGGTGGGAACTCTAGGGGGACTGCCGGTGATAAACCGGAGGAAGGTGGGGATGACGTCAAGTCATCATGGCCCTTATGAGCTGGGCTACACACGTGCTACAATGGTCGGTACAGAGGGCTGCAACCCCGCGAGGGTGAGCGAATCTCAGAAAACCGATCGTAGTCCGGATTGGAGTCTGCAACTCGACTCCATGAAGTCGGAATCGCTAGTAATCGCGAATCAGAATGTCGCGGTGAATACGTTCCCGGGCCTTGTACACACCGCCCGTCACACCATGGGAGTGGGTTGCAAAAGAAGTGGG
>N 3 10/11
TCTGATGACGAGTGGCGGACGGGTGAGTAACGCGTAGGAATCTGCCTATTAGTGGGGGACAACTCGGAGAAATCCGAGCTAATACCGCATACGCCCTACGGGGGAAAGCAGGGGATCTTCGGACCTTGCGCTAATAGATGAGCCTGCGTTGGATTAGCTAGTTGGTGAGGTAATGGCTCACCAAGGCTGCGATCCATAGCTGGTCTGAGAGGACGATCAGCCACACTGGGACTGAGACACGGCCCAGACTCCTACGGGAGGCAGCAGTGGGGAATATTGGACAATGGGGGCAACCCTGATCCAGCAATACCGCGTGTGTGAAGAAGGCCTGCGGGTTGTAAAGCACTTTCAATTGTGAAGAAAAGTTTGAGGTTAATAACCTCGAATCTTGACGTTAACTTTAGAAGAAGCACCGGCTAACTCCGTGCCAGCAGCCGCGGTAATACGGAGGGTGCAAGCGTTAATCGGAATTACTGGGCGTAAAGCGTACGTAGGCGGCTTAGTCAGTCAGATGTGAAAGCCCTGGGCTTAACCTGGGAACTGCATTTGATACTGCTGAGCTAGAGTGTGATAGAGGAAAGTGGAATTCCGGGTGTAGCGGTGAAATGCGTAGATATCCGGAGGAACATCAGTGGCGAAGGCGACTTTCTGGATCAACACTGACGCTGAGGTACGAAAGCGTGGGTAGCAAACAGGATTAGATACCCTGGTAGTCCACGCCGTAAACGATGTCAACTAGCCGTTGGAGACTTTATGTTTTTAGTGGCGTAGCTAACGCGATAAGTTGACCGCCTGGGGAGTACGGCCGCAAGGTTAAAACTCAAAGGAATTGACGGGGGCCCGCCCAAGCGGTGGAGCATGTGGTTTAATTCGATGCAACGCGAAGAACCTTACCAGCTCTTGACATCCTGCGAACTTTCTAGAGATAGATTGGTGCCTTCGGGAACGCAGTGACAGGTGCTGCATGGCTGTCGTCAGCTCGTGTCGTGAGATGTTGGGTTAAGTCCCGTAACGAGCGCAACCCTTGCCCTTAGTTGCCAGCACGTAATGGTGGGAACTCTAGGGGGACTGCCGGTGATAAACCGGAGGAAGGTGGGGATGACGTCAAGTCATCATGGCCCTTATGAGCTGGGCTACACACGTGCTACAATGGTCGGTACAGAGGGCAGCAACCCCGCGAGGGTGAGCGAATCTCAGAAAACCGATCGTAGTCCGGATTGGAGTCTGCAACTCGACTCCATGAAGTCGGAATCGCTAGTAATCGCGAATCAGAATGTCGCGGTGAATACGTTCCCGGGCCTTGTACACACCGCCCGTCACACCATGGGAGTGGGTTGCAAAAGAAGTGGG
>N 3 8/10
TCTGATGACGAGTGGCGGACGGGTGAGTAACGCGTAGGAATCTGCCTATTAGTGGGGGACAACTCGGAGAAATCCGAGCTAATACCGCATACGCCCTACGGGGGAAAGCAGGGGATCTTCGGACCTTGCGCTAATAGATGAGCCTGCGTTGGATTAGCTAGTTGGTGAGGTAATGGCTCACCAAGGCTGCGATCCATAGCTGGTCTGAGAGGACGATCAGCCACACTGGGACTGAGACACGGCCCAGACTCCTACGGGAGGCAGCAGTGGGGAATATTGGACAATGGGGGCAACCCTGATCCAGCAATACCGCGTGTGTGAAGAAGGCCTGCGGGTTGTAAAGCACTTTCAATTGTGAAGAAAAGTTTGAGGTTAATAACCTCGAATCTTGACGTTAACTTTAGAAGAAGCACCGGCTAACTCCGTGCCAGCAGCCGCGGTAATACGGAGGGTGCAAGCGTTAATCGGAATTACTGGGCGTAAAGCGTACGTAGGCGGCTTAGTCAGTCAGATGTGAAAGCCCTGGGCTTAACCTGGGAACTGCATTTGATACTGCTGAGCTAGAGTGTGATAGAGGAAAGTGGAATTCCGGGTGTAGCGGTGAAATGCGTAGATATCCGGAGGAACATCAGTGGCGAAGGCGACTTTCTGGATCAACACTGACGCTGAGGTACGAAAGCGTGGGTAGCAAACAGGATTAGATACCCTGGTAGTCCACGCCGTAAACGATGTCAACTAGCCGTTGGAGACTTTATGTTTTTAGTGGCGTAGCTAACGCGATAAGTTGACCGCCTGGGGAGTACGGCCGCAAGGTTAAAACTCAAAGGAATTGACGGGGGCCCGCACAAGCGGTGGAGCATGTGGTTTAATTCGATGCAACGCGAAGAACCTTACCAGCTCTTGACATCCTGCGAACTTTCTAGAGATAGATTGGTGCCTTCGGGAACGCAGTGACAGGTGCTGCATGGCTGTCGTCAGCTCGTGTCGTGAGATGTTGGGTTAAGTCCCGTAACGAGCGCAACCCTTGCCCTTAGTTGCCAGCACGTAATGGTGGGAACTCTAGGGGGACTGCCGGTGATAAACCGGAGGAAGGTGGGGATGACGTCAAGTCATCATGGCCCTTATGAGCTGGGCTACACACGTGCTACAATGGTCGGTACAGAGGGCAGCAACCCCGCGAGGGTGAGCGAATCTCAGAAAACCGATCGTAGTCCGGATTGGAGTCTGCAACTCGACTCCATGAAGTCGGAATCGCTAGTAATCGCGAATCAGAATGTCGCGGTGAATACGTTCCCGGGCCTTGTACACACCGCCCGTCACACCATGGGAGTGGGTTGCAAAAGAAGTGGG
>N 4 5/10
TCTGATGACGAGTGGCGGACGGGTGAGTAACGCGTAGGAATCTGCCTATTAGTGGGGGACAACTCGGGGAAACTCGAGCTAATACCGCATACGCCCTACGGGGGAAAGCAGGGGATCTTCGGACCTTGCGCTAATAGATGAGCCTGCGTTGGATTAGTTAGTTGGTGAGGTAATGGCTCACCAAGRCAGCGATCCATAGCTGGTCTGAGAGGACGATCAGCCACACTGGGACTGAGACACGGCCCAGACTCCTACGGGAGGCAGCAGTGGGGAATATTGGACAATGGGCGCAAGCCTGATCCAGCAATACCGCGTGTGTGAAGAAGGCCTGCGGGTTGTAAAGCACTTTCAATTGTGAAGAAAAGTTTGAGGTTAATAACCTCGGATCTTGACGTTAACTTTAGAAGAAGCACCGGCTAACTCCGTGCCAGCAGCCGCGGTAATACGGAGGGTGCAAGCGTTAATCGGAATTACTGGGCGTAAAGCGTACGTAGGCGGCTTGGTCAGTCAGATGTGAAAGCCCTGGGCTTAACCTGGGAACTGCATTTGATACTGCTAAGCTAGAGTGTGGTAGAGGAAAGTGGAATTCCGGGTGTAGCGGTGAAATGCGTAGATATCCGGAGGAACATCAGTGGCGAAGGCGACTTTCTGGATCAACACTGACGCTGAGGTACGAAAGCGTGGGTAGCAAACAGGATTAGATACCCTGGTAGTCCACGCTGTAAACGATGTCAACTAGCCGTTGGAGACTTTATGTTTTTAGTGGCGTAGCTAACGCGATAAGTTGACCGCCTGGGGAGTACGGCCGCAAGGTTAAAACTCAAAGGAATTGACGGGGGCCCGCACAAGCGGTGGAGCATGTGGTTTAATTCGATGCAACGCGAAGAACCTTACCAGCTCTTGACATCCTGCGAACTTTCTAGAGATAGATTGGTGCCTTCGGGAACGCAGTGACAGGTGCTGCATGGCTGTCGTCAGCTCGTGTCGTGAGATGTTGGGTTAAGTCCCGTAACGAGCGCAACCCTTGCCCTTAGTTGCCAGCACGTAATGGTGGGAACTCTAGGGGGACTGCCGGTGATAAACCGGAGGAAGGTGGGGATGACGTCAAGTCATCATGGCCCTTATGAGCTGGGCTACACACGTGCTACAATGGTCGGTACAGAGGGCTGCAACCCCGCGAGGGTGAGCGAATCTCAGAAAACCGATCGTAGTCCGGATTGGAGTCTGCAACTCGACTCCATGAAGTCGGAATCGCTAGTAATCGCGAATCAGAATGTCGCGGTGAATACGTTCCCGGGCCTTGTACACACCGCCCGTCACACCATGGGAGTGGGTTGCAAAAGAAGTGGG
>N 4 8/10
TCTGATGACGAGTGGCGGACGGGTGAGTAACGCGTAGGAATCTGCCTATTAGTGGGGGACAACTCGGGGAAACTCGAGCTAATACCGCATACGCCCTACGGGGGAAAGCAGGGGATCTTCGGACCTTGCGCTAATAGATGAGCCTGCGTTGGATTAGTTAGTTGGTGAGGTAATGGCTCACCAAGGCAGCGATCCATAGCTGGTCTGAGAGGACGATCAGCCACACTGGGACTGAGACACGGCCCAGACTCCTACGGGAGGCAGCAGTGGGGAATATTGGACAATGGGCGCAAGCCTGATCCAGCAATACCGCGTGTGTGAAGAAGGCCTGCGGGTTGTAAAGCACTTTCAATTGTGAAGAAAAGTTTGAGGTTAATAACCTCGGATCTTGACGTTAACTTTAGAAGAAGCACCGGCTAACTCCGTGCCAGCAGCCGCGGTAATACGGAGGGTGCAAGCGTTAATCGGAATTACTGGGCGTAAAGCGTACGTAGGCGGCTTGGTCAGTCAGATGTGAAAGCCCTGGGCTTAACCTGGGAACTGCATTTGATACTGCTAAGCTAGAGTGTGGTAGAGGAAAGTGGAATTCCGGGTGTAGCGGTGAAATGCGTAGATATCCGGAGGAACATCAGTGGCGAAGGCGACTTTCTGGATCAACACTGACGCTGAGGTACGAAAGCGTGGGTAGCAAACAGGATTAGATACCCTGGTAGTCCACGCTGTAAACGATGTCAACTAGCCGTTGGAGACTTTATGTTTTTAGTGGCGTAGCTAACGCGATAAGTTGACCGCCTGGGGAGTACGGCCGCAAGGTTAAAACTCAAAGGAATTGACGGGGGCCCGCACAAGCGGTGGAGCATGTGGTTTAATTCGATGCAACGCGAAGAACCTTACCAGCTCTTGACATCCTGCGAACTTTCTAGAGATAGATTGGTGCCTTCGGGAACGCAGTGACAGGTGCTGCATGGCTGTCGTCAGCTCGTGTCGTGAGATGTTGGGTTAAGTCCCGTAACGAGCGCAACCCTTGCCCTTAGTTGCCAGCACGTAATGGTGGGAACTCTAGGGGGACTGCCGGTGATAAACCGGAGGAAGGTGGGGATGACGTCAAGTCATCATGGCCCTTATGAGCTGGGCTACACACGTGCTACAATGGTCGGTACAGAGGGCTGCAACCCCGCGAGGGTGAGCGAATCTCAGAAAACCGATCGTAGTCCGGATTGGAGTCTGCAACTCGACTCCATGAAGTCGGAATCGCTAGTAATCGCGAATCAGAATGTCGCGGTGAATACGTTCCCGGGCCTTGTACACACCGCCCGTCACACCATGGGAGTGGGTTGCAAAAGAAGTGG
>N 5 5/10
TCTGATGACGAGTGGCGGACGGGTGAGTAACGCGTAGGAATCTGCCTATTAGTGGGGGACAACTCGGAGAAATCCGAGCTAATACCGCATACGCCCTACGGGGGAAAGCAGGGGATCTTCGGACCTTGCGCTAATAGATGAGCCTGCGTTGGATTAGCTAGTTGGTGAGGTAATGGCTCACCAAGGCTGCGATCCATAGCTGGTCTGAGAGGACGATCAGCCACACTGGGACTGAGACACGGCCCAGACTCCTACGGGAGGCAGCAGTGGGGAATATTGGACAATGGGGGCAACCCTGATCCAGCAATACCGCGTGTGTGAAGAAGGCCTGCGGGTTGTAAAGCACTTTCAATTGTGAAGAAAAGTTTGAGGTTAATAACCTCGAATCTTGACGTTAACTTTAGAAGAAGCACCGGCTAACTCCGTGCCAGCAGCCGCGGTAATACGGAGGGTGCAAGCGTTAATCGGAATTACTGGGCGTAAAGCGTACGTAGGCGGCTTAGTCAGTCAGATGTGAAAGCCCTGGGCTTAACCTGGGAACTGCATTTGATACTGCTGAGCTAGAGTGTGATAGAGGAAAGTGGAATTCCGGGTGTAGCGGTGAAATGCGTAGATATCCGGAGGAACATCAGTGGCGAAGGCGACTTTCTGGATCAACACTGACGCTGAGGTACGAAAGCGTGGGTAGCAAACAGGATTAGATACCCTGGTAGTCCACGCCGTAAACGATGTCAACTAGCCGTTGGAGACTTTATGTTTTTAGTGGCGTAGCTAACGCGATAAGTTGACCGCCTGGGGAGTACGGCCGCAAGGTTAAAACTCAAAGGAATTGACGGGGGCCCGCACAAGCGGTGGAGCATGTGGTTTAATTCGATGCAACGCGAAGAACCTTACCAGCTCTTGACATCCTGCGAACTTTCTAGAGATAGATTGGTGCCTTCGGGAACGCAGTGACAGGTGCTGCATGGCTGTCGTCAGCTCGTGTCGTGAGATGTTGGGTTAAGTCCCGTAACGAGCGCAACCCTTGCCCTTAGTTGCCAGCACGTAATGGTGGGAACTCTAGGGGGACTGCCGGTGATAAACCGGAGGAAGGTGGGGATGACGTCAAGTCATCATGGCCCTTATGAGCTGGGCTACACACGTGCTACAATGGTCGGTACAGAGGGCAGCAACCCCGCGAGGGTGAGCGAATCTCAGAAAACCGATCGTAGTCCGGATTGGAGTCTGCAACTCGACTCCATGAAGTCGGAATCGCTAGTAATCGCGAATCAGAATGTCGCGGTGAATACGTTCCCGGGCCTTGTACACACCGCCCGTCACACCATGGGAGTGGGTTGCAAAAGAAGTGGG
>N 5 8/10
TCTGATGACGAGTGGCGGACGGGTGAGTAACGCGTAGGAATCTGCCTATTAGTGGGGGACAACTCGGGGAAACTCGAGCTAATACCGCATACGCCCTACGGGGGAAAGCAGGGGATCTTCGGACCTTGCGCTAATAGATGAGCCTGCGTTGGATTAGTTAGTTGGTGAGGTAATGGCTCACCAAGACAGCGATCCATAGCTGGTCTGAGAGGACGATCAGCCACACTGGGACTGAGACACGGCCCAGACTCCTACGGGAGGCAGCAGTGGGGAATATTGGACAATGGGCGCAAGCCTGATCCAGCAATACCGCGTGTGTGAAGAAGGCCTGCGGGTTGTAAAGCACTTTCAATTGTGAAGAAAAGTTTGAGGTTAATAACCTCGGATCTTGACGTTAACTTTAGAAGAAGCACCGGCTAACTCCGTGCCAGCAGCCGCGGTAATACGGAGGGTGCAAGCGTTAATCGGAATTACTGGGCGTAAAGCGTACGTAGGCGGCTTGGTCAGTCAGATGTGAAAGCCCTGGGCTTAACCTGGGAACTGCATTTGATACTGCTAAGCTAGAGTGTGGTAGAGGAAAGTGGAATTCCGGGTGTAGCGGTGAAATGCGTAGATATCCGGAGGAACATCAGTGGCGAAGGCGACTTTCTGGATCAACACTGACGCTGAGGTACGAAAGCGTGGGTAGCAAACAGGATTAGATACCCTGGTAGTCCACGCTGTAAACGATGTCAACTAGCCGTTGGAGACTTTATGTTTTTAGTGGCGTAGCTAACGCGATAAGTTGACCGCCTGGGGAGTACGGCCGCAAGGTTAAAACTCAAAGGAATTGACGGGGGCCCGCACAAGCGGTGGAGCATGTGGTTTAATTCGATGCAACGCGAAGAACCTTACCAGCTCTTGACATCCTGCGAACTTTCTAGAGATAGATTGGTGCCTTCGGGAACGCAGTGACAGGTGCTGCATGGCTGTCGTCAGCTCGTGTCGTGAGATGTTGGGTTAAGTCCCGTAACGAGCGCAACCCTTGCCCTTAGTTGCCAGCACGTAATGGTGGGAACTCTAGGGGGACTGCCGGTGATAAACCGGAGGAAGGTGGGGATGACGTCAAGTCATCATGGCCCTTATGAGCTGGGCTACACACGTGCTACAATGGTCGGTACAGAGGGCTGCAACCCCGCGAGGGTGAGCGAATCTCAGAAAACCGATCGTAGTCCGGATTGGAGTCTGCAACTCGACTCCATGAAGTCGGAATCGCTAGTAATCGCGAATCAGAATGTCGCGGTGAATACGTTCCCGGGCCTTGTACACACCGCCCGTCACACCATGGGAGTGGGTTGCAAAAGAAGTGGG
>N 7 8/10
TCTGATGACGAGTGGCGGACGGGTGAGTAACGCGTAGGAATCTGCCTATTAGTGGGGGACAACTCGGGGAAACTCGAGCTAATACCGCATACGCCCTACGGGGGAAAGCAGGGGATCTTCGGACCTTGCGCTAATAGATGAGCCTGCGTTGGATTAGTTAGTTGGTGAGGTAATGGCTCACCAAGGCAGCGATCCATAGCTGGTCTGAGAGGACGATCAGCCACACTGGGACTGAGACACGGCCCAGACTCCTACGGGAGGCAGCAGTGGGGAATATTGGACAATGGGCGCAAGCCTGATCCAGCAATACCGCGTGTGTGAAGAAGGCCTGCGGGTTGTAAAGCACTTTCAATTGTGAAGAAAAGTTTGAGGTTAATAACCTCGGATCTTGACGTTAACTTTAGAAGAAGCACCGGCTAACTCCGTGCCAGCAGCCGCGGTAATACGGAGGGTGCAAGCGTTAATCGGAATTACTGGGCGTAAAGCGTACGTAGGCGGCTTGGTCAGTCAGATGTGAAAGCCCTGGGCTTAACCTGGGAACTGCATTTGATACTGCTAAGCTAGAGTGTGGTAGAGGAAAGTGGAATTCCGGGTGTAGCGGTGAAATGCGTAGATATCCGGAGGAACATCAGTGGCGAAGGCGACTTTCTGGATCAACACTGACGCTGAGGTACGAAAGCGTGGGTAGCAAACAGGATTAGATACCCTGGTAGTCCACGCTGTAAACGATGTCAACTAGCCGTTGGAGACTTTATGTTTTTAGTGGCGTAGCTAACGCGATAAGTTGACCGCCTGGGGAGTACGGCCGCAAGGTTAAAACTCAAAGGAATTGACGGGGGCCCGCACAAGCGGTGGAGCATGTGGTTTAATTCGATGCAACGCGAAGAACCTTACCAGCTCTTGACATCCTGCGAACTTTCTAGAGATAGATTGGTGCCTTCGGGAACGCAGTGACAGGTGCTGCATGGCTGTCGTCAGCTCGTGTCGTGAGATGTTGGGTTAAGTCCCGTAACGAGCGCAACCCTTGCCCTTAGTTGCCAGCACGTAATGGTGGGAACTCTAGGGGGACTGCCGGTGATAAACCGGAGGAAGGTGGGGATGACGTCAAGTCATCATGGCCCTTATGAGCTGGGCTACACACGTGCTACAATGGTCGGTACAGAGGGCTGCAACCCCGCGAGGGTGAGCGAATCTCAGAAAACCGATCGTAGTCCGGATTGGAGTCTGCAACTCGACTCCATGAAGTCGGAATCGCTAGTAATCGCGAATCAGAATGTCGCGGTGAATACGTTCCCGGGCCTTGTACACACCGCCCGTCACACCATGGGAGTGGGTTGCAAAAGAAGTGGG
>N 9.1 10/12
TCTGATGACGAGTGGCGGACGGGTGAGTAACGCGTAGGAATCTGCCTATTAGTGGGGGACAACTCGGGGAAACTCGAGCTAATACCGCATACGCCCTACGGGGGAAAGCAGGGGATCTTCGGACCTTGCGCTAATAGATGAGCCTGCGTTGGATTAGTTAGTTGGTGAGGTAATGGCTCACCAAGRCAGCGATCCATAGCTGGTCTGAGAGGACGATCAGCCACACTGGGACTGAGACACGGCCCAGACTCCTACGGGAGGCAGCAGTGGGGAATATTGGACAATGGGCGCAAGCCTGATCCAGCAATACCGCGTGTGTGAAGAAGGCCTGCGGGTTGTAAAGCACTTTCAATTGTGAAGAAAAGTTTGAGGTTAATAACCTCGGATCTTGACGTTAACTTTAGAAGAAGCACCGGCTAACTCCGTGCCAGCAGCCGCGGTAATACGGAGGGTGCAAGCGTTAATCGGAATTACTGGGCGTAAAGCGTACGTAGGCGGCTTGGTCAGTCAGATGTGAAAGCCCTGGGCTTAACCTGGGAACTGCATTTGATACTGCTAAGCTAGAGTGTGGTAGAGGAAAGTGGAATTCCGGGTGTAGCGGTGAAATGCGTAGATATCCGGAGGAACATCAGTGGCGAAGGCGACTTTCTGGATCAACACTGACGCTGAGGTACGAAAGCGTGGGTAGCAAACAGGATTAGATACCCTGGTAGTCCACGCTGTAAACGATGTCAACTAGCCGTTGGAGACTTTATGTTTTTAGTGGCGTAGCTAACGCGATAAGTTGACCGCCTGGGGAGTACGGCCGCAAGGTTAAAACTCAAAGGAATTGACGGGGGCCCGCACAAGCGGTGGAGCATGTGGTTTAATTCGATGCAACGCGAAGAACCTTACCAGCTCTTGACATCCTGCGAACTTTCTAGAGATAGATTGGTGCCTTCGGGAACGCAGTGACAGGTGCTGCATGGCTGTCGTCAGCTCGTGTCGTGAGATGTTGGGTTAAGTCCCGTAACGAGCGCAACCCTTGCCCTTAGTTGCCAGCACGTAATGGTGGGAACTCTAGGGGGACTGCCGGTGATAAACCGGAGGAAGGTGGGGATGACGTCAAGTCATCATGGCCCTTATGAGCTGGGCTACACACGTGCTACAATGGTCGGTACAGAGGGCTGCAACCCCGCGAGGGTGAGCGAATCTCAGAAAACCGATCGTAGTCCGGATTGGAGTCTGCAACTCGACTCCATGAAGTCGGAATCGCTAGTAATCGCGAATCAGAATGTCGCGGTGAATACGTTCCCGGGCCTTGTACACACCGCCCGTCACACCATGGGAGTGGGTTGCAAAAGAAGTGGG
>S 1 10/09
TCTGATGGCGAGTGGCGGACGGGTGAGTAACGCGTAGGAATCTGCCTATTAGTGGGGGACAACTCGGAGAAATCCGAGCTAATACCGCATACGCCCTACGGGGGAAAGCAGGGGATCTTCGGACCYTGCGCTAATAGATGAGCCTGCGTTGGATTAGCTTGTTGGTGAGGTAATGGCTCACCAAGGCAACGATCCATAGCTGGTCTGAGAGGACGATCAGCCACACTGGGACTGAGACACGGCCCAGACTCCTACGGGAGGCAGCAGTGGGGAATATTGGACAATGGGCGCAAGCCTGATCCAGCAATACCGCGTGTGTGAAGAAGGCCTGCGGGTTGTAAAGCACTTTCAATTGTGAAGAAAAGTCTGAGGTTAATAACCTTGGATCTTGACGTTAACTTTAGAAGAAGCACCGGCTAACTCCGTGCCAGCAGCCGCGGTAATACGGAGGGTGCAAGCGTTAATCGGAATTACTGGGCGTAAAGCGTGCGTAGGCGGCTTGGTCAGTCAGATGTGAAAGCCCTGGGCTTAACCTGGGAACTGCATTTGATACTGCTAGGCTAGAGTGTGGTAGAGGAAAGTGGAATTCCGGGTGTAGCGGTGAAATGCGTAGATATCCGGAGGAACATCAGTGGCGAAGGCGACTTTCTGGACCAACACTGACGCTGAGGTACGAAAGCGTGGGTAGCAAACAGGATTAGATACCCTGGTAGTCCACGCCGTAAACGATGTCAACTAGCCGTTGGAGACTTTAATGTTTTTAGTGGCGTAGCTAACGCGATAAGTTGACCGCCTGGGGAGTACGGCCGCAAGGTTAAAACTCAAAGGAATTGACGGGGGCCCGCACAAGCGGTGGAGCATGTGGTTTAATTCGATGCAACGCGAAGAACCTTACCAGCTCTTGACATCCTGCGAACTTTCTAGAGATAGATTGGTGCCTTCGGGAACGCAGTGACAGGTGCTGCATGGCTGTCGTCAGCTCGTGTCGTGAGATGTTGGGTTAAGTCCCGTAACGAGCGCAACCCTTGCCCTTAGTTGCCAGCACGTAATGGTGGGAACTCTAGGGGGACTGCCGGTGATAAACCGGAGGAAGGTGGGGATGACGTCAAGTCATCATGGCCCTTATGAGCTGGGCTACACACGTGCTACAATGGTCGGTACAGAGGGCTGCAACCCCGCGAGGGTGAGCGAATCTCAGAAAACCGATCGTAGTCCGGATTGGAGTCTGCAACTCGACTCCATGAAGTCGGAATCGCTAGTAATCGCGAATCAGAATGTCGCGGTGAATACGTTCCCGGGCCTTGTACACACCGCCCGTCACACCATGGGAGTGGGTTGCAAAAGAAGTGGG
>S 1 5/10
TCTGATGGCGAGTGGCGGACGGGTGAGTAACGCGTAGGAATCTGCCTATTAGTGGGGGACAACTCGGAGAAATCCGAGCTAATACCGCATACGCCCTACGGGGGAAAGCAGGGGATCTTCGGACCTTGCGCTAATAGATGAGCCTGCGTTGGATTAGCTTGTTGGTGAGGTAATGGCTCACCAAGGCAACGATCCATAGCTGGTCTGAGAGGACGATCAGCCACACTGGGACTGAGACACGGCCCAGACTCCTACGGGAGGCAGCAGTGGGGAATATTGGACAATGGGCGCAAGCCTGATCCAGCAATACCGCGTGTGTGAAGAAGGCCTGCGGGTTGTAAAGCACTTTCAATTGTGAAGAAAAGTCTGAGGTTAATAACCTTGGATCTTGACGTTAACTTTAGAAGAAGCACCGGCTAACTCCGTGCCAGCAGCCGCGGTAATACGGAGGGTGCAAGCGTTAATCGGAATTACTGGGCGTAAAGCGTGCGTAGGCGGCTTGGTCAGTCAGATGTGAAAGCCCTGGGCTTAACCTGGGAACTGCATTTGATACTGCTAGGCTAGAGTGTGGTAGAGGAAAGTGGAATTCCGGGTGTAGCGGTGAAATGCGTAGATATCCGGAGGAACATCAGTGGCGAAGGCGACTTTCTGGACCAACACTGACGCTGAGGTACGAAAGCGTGGGTAGCAAACAGGATTAGATACCCTGGTAGTCCACGCCGTAAACGATGTCAACTAGCCGTTGGAGACTTTAATGTTTTTAGTGGCGTAGCTAACGCGATAAGTTGACCGCCTGGGGAGTACGGCCGCAAGGTTAAAACTCAAAGGAATTGACGGGGGCCCGCACAAGCGGTGGAGCATGTGGTTTAATTCGATGCAACGCGAAGAACCTTACCAGCTCTTGACATCCTGCGAACTTTCTAGAGATAGATTGGTGCCTTCGGGAACGCAGTGACAGGTGCTGCATGGCTGTCGTCAGCTCGTGTCGTGAGATGTTGGGTTAAGTCCCGTAACGAGCGCAACCCTTGCCCTTAGTTGCCAGCACGTAATGGTGGGAACTCTAGGGGGACTGCCGGTGATAAACCGGAGGAAGGTGGGGATGACGTCAAGTCATCATGGCCCTTATGAGCTGGGCTACACACGTGCTACAATGGTCGGTACAGAGGGCTGCAACCCCGCGAGGGTGAGCGAATCTCAGAAAACCGATCGTAGTCCGGATTGGAGTCTGCAACTCGACTCCATGAAGTCGGAATCGCTAGTAATCGCGAATCAGAATGTCGCGGTGAATACGTTCCCGGGCCTTGTACACACCGCCCGTCACACCATGGGAGTGGGTTGCAAAAGAAGTGGG
>S 1.1 4/11
TCTGATGGCGAGTGGCGGACGGGTGAGTAACGCGTAGGAATCTGCCTATTAGTGGGGGACAACTCGGAGAAATCCGAGCTAATACCGCATACGCCCTACGGGGGAAAGCAGGGGATCTTCGGACCTTGCGCTAATAGATGAGCCTGCGTTGGATTAGCTTGTTGGTGAGGTAATGGCTCACCAAGGCAACGATCCATAGCTGGTCTGAGAGGACGATCAGCCACACTGGGACTGAGACACGGCCCAGACTCCTACGGGAGGCAGCAGTGGGGAATATTGGACAATGGGCGCAAGCCTGATCCAGCAATACCGCGTGTGTGAAGAAGGCCTGCGGGTTGTAAAGCACTTTCAATTGTGAAGAAAAGTCTGAGGTTAATAACCTTGGATCTTGACGTTAACTTTAGAAGAAGCACCGGCTAACTCCGTGCCAGCAGCCGCGGTAATACGGAGGGTGCAAGCGTTAATCGGAATTACTGGGCGTAAAGCGTGCGTAGGCGGCTTGGTCAGTCAGATGTGAAAGCCCTGGGCTTAACCTGGGAACTGCATTTGATACTGCTAGGCTAGAGTGTGGTAGAGGAAAGTGGAATTCCGGGTGTAGCGGTGAAATGCGTAGATATCCGGAGGAACATCAGTGGCGAAGGCGACTTTCTGGACCAACACTGACGCTGAGGTACGAAAGCGTGGGTAGCAAACAGGATTAGATACCCTGGTAGTCCACGCCGTAAACGATGTCAACTAGCCGTTGGAGACTTTAATGTTTTTAGTGGCGTAGCTAACGCGATAAGTTGACCGCCTGGGGAGTACGGCCGCAAGGTTAAAACTCAAAGGAATTGACGGGGGCCCGCACAAGCGGTGGAGCATGTGGTTTAATTCGATGCAACGCGAAGAACCTTACCAGCTCTTGACATCCTGCGAACTTTCTAGAGATAGATTGGTGCCTTCGGGAACGCAGTGACAGGTGCTGCATGGCTGTCGTCAGCTCGTGTCGTGAGATGTTGGGTTAAGTCCCGTAACGAGCGCAACCCTTGCCCTTAGTTGCCAGCACGTAATGGTGGGAACTCTAGGGGGACTGCCGGTGATAAACCGGAGGAAGGTGGGGATGACGTCAAGTCATCATGGCCCTTATGAGCTGGGCTACACACGTGCTACAATGGTCGGTACAGAGGGCTGCAACCCCGCGAGGGTGAGCGAATCTCAGAAAACCGATCGTAGTCCGGATTGGAGTCTGCAACTCGACTCCATGAAGTCGGAATCGCTAGTAATCGCGAATCAGAATGTCGCGGTGAATACGTTCCCGGGCCTTGTACACACCGCCCGTCACACCATGGGAGTGGGTTGCAAAAGAAGTGGG
>S 1.2 4/11
TCTGATGRCGAGTGGCGGACGGGTGAGTAACGCGTAGGAATCTGCCTATTAGTGGGGGACAACTCGGRGAAACYCGAGCTAATACCGCATACGCCCTACGGGGGAAAGCAGGGGATCTTCGGACCTTGCGCTAATAGATGAGCCTGCGTTGGATTAGTTWGTTGGTGAGGTAATGGCTCACCAAGGCAGCGATCCATAGCTGGTCTGAGAGGACGATCAGCCACACTGGGACTGAGACACGGCCCAGACTCCTACGGGAGGCAGCAGTGGGGAATATTGGACAATGGGCGCAAGCCTGATCCAGCAATACCGCGTGTGTGAAGAAGGCCTGCGGGTTGTAAAGCACTTTCAATTGTGAAGAAAAGTTTGAGGTTAATAACCTCGGATCTTGACGTTAACTTTAGAAGAAGCACCGGCTAACTCCGTGCCAGCAGCCGCGGTAATACGGAGGGTGCAAGCGTTAATCGGAATTACTGGGCGTAAAGCGTACGTAGGCGGCTTGGTCAGTCAGATGTGAAAGCCCTGGGCTTAACCTGGGAACTGCATTTGATACTGCTAAGCTAGAGTGTGGTAGAGGAAAGTGGAATTCCGGGTGTAGCGGTGAAATGCGTAGATATCCGGAGGAACATCAGTGGCGAAGGCGACTTTCTGGATCAACACTGACGCTGAGGTACGAAAGCGTGGGTAGCAAACAGGATTAGATACCCTGGTAGTCCACGCTGTAAACGATGTCAACTAGCCGTTGGAGACTTTATGTTTTTAGTGGCGTAGCTAACGCGATAAGTTGACCGCCTGGGGAGTACGGCCGCAAGGTTAAAACTCAAAGGAATTGACGGGGGCCCGCACAAGCGGTGGAGCATGTGGTTTAATTCGATGCAACGCGAAGAACCTTACCAGCTCTTGACATCCTGCGAACTTTCTAGAGATAGATTGGTGCCTTCGGGAACGCAGTGACAGGTGCTGCATGGCTGTCGTCAGCTCGTGTCGTGAGATGTTGGGTTAAGTCCCGTAACGAGCGCAACCCTTGCCCTTAGTTGCCAGCACGTAATGGTGGGAACTCTAGGGGGACTGCCGGTGATAAACCGGAGGAAGGTGGGGATGACGTCAAGTCATCATGGCCCTTATGAGCTGGGCTACACACGTGCTACAATGGTCGGTACAGAGGGCTGCAACCCCGCGAGGGTGAGCGAATCTCAGAAAACCGATCGTAGTCCGGATTGGAGTCTGCAACTCGACTCCATGAAGTCGGAATCGCTAGTAATCGCGAATCAGAATGTCGCGGTGAATACGTTCCCGGGCCTTGTACACACCGCCCGTCACACCATGGGAGTGGGTTGCAAAAGAAGTGGG
>S 13.1 12/11
TCTGATGGCGAGTGGCGGACGGGTGAGTAACGCGTAGGAATCTGCCTATTAGTGGGGGACAACTCGGAGAAATCCGAGCTAATACCGCATACGCCCTACGGGGGAAAGCAGGGGATCTTCGGACCTTGCGCTAATAGATGAGCCTGCGTTGGATTAGCTTGTTGGTGAGGTAATGGCTCACCAAGGCAACGATCCATAGCTGGTCTGAGAGGACGATCAGCCACACTGGGACTGAGACACGGCCCAGACTCCTACGGGAGGCAGCAGTGGGGAATATTGGACAATGGGCGCAAGCCTGATCCAGCAATACCGCGTGTGTGAAGAAGGCCTGCGGGTTGTAAAGCACTTTCAATTGTGAAGAAAAGTCTGAGGTTAATAACCTTGGATCTTGACGTTAACTTTAGAAGAAGCACCGGCTAACTCCGTGCCAGCAGCCGCGGTAATACGGAGGGTGCAAGCGTTAATCGGAATTACTGGGCGTAAAGCGTGCGTAGGCGGCTTGGTCAGTCAGATGTGAAAGCCCTGGGCTTAACCTGGGAACTGCATTTGATACTGCTAGGCTAGAGTGTGGTAGAGGAAAGTGGAATTCCGGGTGTAGCGGTGAAATGCGTAGATATCCGGAGGAACATCAGTGGCGAAGGCGACTTTCTGGACCAACACTGACGCTGAGGTACGAAAGCGTGGGTAGCAAACAGGATTAGATACCCTGGTAGTCCACGCCGTAAACGATGTCAACTAGCCGTTGGAGACTTTAATGTTTTTAGTGGCGTAGCTAACGCGATAAGTTGACCGCCTGGGGAGTACGGCCGCAAGGTTAAAACTCAAAGGAATTGACGGGGGCCCGCACAAGCGGTGGAGCATGTGGTTTAATTCGATGCAACGCGAAGAACCTTACCAGCTCTTGACATCCTGCGAACTTTCTAGAGATAGATTGGTGCCTTCGGGAACGCAGTGACAGGTGCTGCATGGCTGTCGTCAGCTCGTGTCGTGAGATGTTGGGTTAAGTCCCGTAACGAGCGCAACCCTTGCCCTTAGTTGCCAGCACGTAATGGTGGGAACTCTAGGGGGACTGCCGGTGATAAACCGGAGGAAGGTGGGGATGACGTCAAGTCATCATGGCCCTTATGAGCTGGGCTACACACGTGCTACAATGGTCGGTACAGAGGGCTGCAACCCCGCGAGGGTGAGCGAATCTCAGAAAACCGATCGTAGTCCGGATTGGAGTCTGCAACTCGACTCCATGAAGTCGGAATCGCTAGTAATCGCGAATCAGAATGTCGCGGTGAATACGTTCCCGGGCCTTGTACACACCGCCCGTCACACCATGGGAGTGGGTTGCAAAAGAAGTGGG
>S 13.2 12/11
TCTGATGGCGAGTGGCGGACGGGTGAGTAACGCGTAGGAATCTGCCTATTAGTGGGGGACAACTCGGAGAAATCCGAGCTAATACCGCATACGCCCTACGGGGGAAAGCAGGGGATCTTCGGACCTTGCGCTAATAGATGAGCCTGCGTTGGATTAGCTTGTTGGTGAGGTAATGGCTCACCAAGGCAACGATCCATAGCTGGTCTGAGAGGACGATCAGCCACACTGGGACTGAGACACGGCCCAGACTCCTACGGGAGGCAGCAGTGGGGAATATTGGACAATGGGCGCAAGCCTGATCCAGCAATACCGCGTGTGTGAAGAAGGCCTGCGGGTTGTAAAGCACTTTCAATTGTGAAGAAAAGTCTGAGGTTAATAACCTTGGATCTTGACGTTAACTTTAGAAGAAGCACCGGCTAACTCCGTGCCAGCAGCCGCGGTAATACGGAGGGTGCAAGCGTTAATCGGAATTACTGGGCGTAAAGCGTGCGTAGGCGGCTTGGTCAGTCAGATGTGAAAGCCCTGGGCTTAACCTGGGAACTGCATTTGATACTGCTAGGCTAGAGTGTGGTAGAGGAAAGTGGAATTCCGGGTGTAGCGGTGAAATGCGTAGATATCCGGAGGAACATCAGTGGCGAAGGCGACTTTCTGGACCAACACTGACGCTGAGGTACGAAAGCGTGGGTAGCAAACAGGATTAGATACCCTGGTAGTCCACGCCGTAAACGATGTCAACTAGCCGTTGGAGACTTTAATGTTTTTAGTGGCGTAGCTAACGCGATAAGTTGACCGCCTGGGGAGTACGGCCGCAAGGTTAAAACTCAAAGGAATTGACGGGGGCCCGCACAAGCGGTGGAGCATGTGGTTTAATTCGATGCAACGCGAAGAACCTTACCAGCTCTTGACATCCTGCGAACTTTCTAGAGATAGATTGGTGCCTTCGGGAACGCAGTGACAGGTGCTGCATGGCTGTCGTCAGCTCGTGTCGTGAGATGTTGGGTTAAGTCCCGTAACGAGCGCAACCCTTGCCCTTAGTTGCCAGCACGTAATGGTGGGAACTCTAGGGGGACTGCCGGTGATAAACCGGAGGAAGGTGGGGATGACGTCAAGTCATCATGGCCCTTATGAGCTGGGCTACACACGTGCTACAATGGTCGGTACAGAGGGCTGCAACCCCGCGAGGGTGAGCGAATCTCAGAAAACCGATCGTAGTCCGGATTGGAGTCTGCAACTCGACTCCATGAAGTCGGAATCGCTAGTAATCGCGAATCAGAATGTCGCGGTGAATACGTTCCCGGGCCTTGTACACACCGCCCGTCACACCATGGGAGTGGGTTGCAAAAGAAGTGGG
>S 15 6/11
TCTGATGRCGAGTGGCGGACGGGTGAGTAACGCGTAGGAATCTGCCTATTAGTGGGGGACAACTCGGRGAAAYYCGAGCTAATACCGCATACGCCCTACGGGGGAAAGCAGGGGATCTTCGGACCTTGCGCTAATAGATGAGCCTGCGTTGGATTAGYTWGTTGGTGAGGTAATGGCTCACCAAGGCARCGATCCATAGCTGGTCTGAGAGGACGATCAGCCACACTGGGACTGAGACACGGCCCAGACTCCTACGGGAGGCAGCAGTGGGGAATATTGGACAATGGGCGCAAGCCTGATCCAGCAATACCGCGTGTGTGAAGAAGGCCTGCGGGTTGTAAAGCACTTTCAATTGTGAAGAAAAGTYTGAGGTTAATAACCTYGGATCTTGACGTTAACTTTAGAAGAAGCACCGGCTAACTCCGTGCCAGCAGCCGCGGTAATACGGAGGGTGCAAGCGTTAATCGGAATTACTGGGCGTAAAGCGTGCGTAGGCGGCTTGGTCAGTCAGATGTGAAAGCCCTGGGCTTAACCTGGGAACTGCATTTGATACTGCTARGCTAGAGTGTGGTAGAGGAAAGTGGAATTCCGGGTGTAGCGGTGAAATGCGTAGATATCCGGAGGAACATCAGTGGCGAAGGCGACTTTCTGGAYCAACACTGACGCTGAGGTACGAAAGCGTGGGTAGCAAACAGGATTAGATACCCTGGTAGTCCACGCYGTAAACGATGTCAACTAGCCGTTGGAGACTTTAATGTTTTTAGTGGCGTAGCTAACGCGATAAGTTGACCGCCTGGGGAGTACGGCCGCAAGGTTAAAACTCAAAGGAATTGACGGGGGCCCGCACAAGCGGTGGAGCATGTGGTTTAATTCGATGCAACGCGAAGAACCTTACCAGCTCTTGACATCCTGCGAACTTTCTAGAGATAGATTGGTGCCTTCGGGAACGCAGTGACAGGTGCTGCATGGCTGTCGTCAGCTCGTGTCGTGAGATGTTGGGTTAAGTCCCGTAACGAGCGCAACCCTTGCCCTTAGTTGCCAGCACGTAATGGTGGGAACTCTAGGGGGACTGCCGGTGATAAACCGGAGGAAGGTGGGGATGACGTCAAGTCATCATGGCCCTTATGAGCTGGGCTACACACGTGCTACAATGGTCGGTACAGAGGGCTGCAACCCCGCGAGGGTGAGCGAATCTCAGAAAACCGATCGTAGTCCGGATTGGAGTCTGCAACTCGACTCCATGAAGTCGGAATCGCTAGTAATCGCGAATCAGAATGTCGCGGTGAATACGTTCCCGGGCCTTGTACACACCGCCCGTCACACCATGGGAGTGGGTTGCAAAAGAAGTGGG
>S 15.1 12/11
TCTGATGRCGAGTGGCGGACGGGTGAGTAACGCGTAGGAATCTGCCTATTAGTGGGGGACAACTCGGRGAAAYYCGAGCTAATACCGCATACGCCCTACGGGGGAAAGCAGGGGATCTTCGGACCTTGCGCTAATAGATGAGCCTGCGTTGGATTAGYTWGTTGGTGAGGTAATGGCTCACCAAGGCARCGATCCATAGCTGGTCTGAGAGGACGATCAGCCACACTGGGACTGAGACACGGCCCAGACTCCTACGGGAGGCAGCAGTGGGGAATATTGGACAATGGGCGCAAGCCTGATCCAGCAATACCGCGTGTGTGAAGAAGGCCTGCGGGTTGTAAAGCACTTTCAATTGTGAAGAAAAGTYTGAGGTTAATAACCTYGGATCTTGACGTTAACTTTAGAAGAAGCACCGGCTAACTCCGTGCCAGCAGCCGCGGTAATACGGAGGGTGCAAGCGTTAATCGGAATTACTGGGCGTAAAGCGTACGTAGGCGGCTTGGTCAGTCAGATGTGAAAGCCCTGGGCTTAACCTGGGAACTGCATTTGATACTGCTAAGCTAGAGTGTGGTAGAGGAAAGTGGAATTCCGGGTGTAGCGGTGAAATGCGTAGATATCCGGAGGAACATCAGTGGCGAAGGCGACTTTCTGGATCAACACTGACGCTGAGGTACGAAAGCGTGGGTAGCAACCAGGATTAGATACCCTGGTAGTCCACGCTGTAAACGATGTCAACTAGCCGTTGGAGACTTTATGTTTTTAGTGGCGTAGCTAACGCGATAAGTTGACCGCCTGGGGAGTACGGCCGCAAGGTTAAAACTCAAAGGAATTGACGGGGGCCCGCACAAGCGGTGGAGCATGTGGTTTAATTCGATGCAACGCGAAGAACCTTACCAGCTCTTGACATCCTGCGAACTTTCTAGAGATAGATTGGTGCCTTCGGGAACGCAGTGACAGGTGCTGCATGGCTGTCGTCAGCTCGTGTCGTGAGATGTTGGGTTAAGTCCCGTAACGAGCGCAACCCTTGCCCTTAGTTGCCAGCACGTAATGGTGGGAACTCTAGGGGGACTGCCGGTGATAAACCGGAGGAAGGTGGGGATGACGTCAAGTCATCATGGCCCTTATGAGCTGGGCTACACACGTGCTACAATGGTCGGTACAGAGGGCTGCAACCCCGCGAGGGTGAGCGAATCTCAGAAAACCGATCGTAGTCCGGATTGGAGTCTGCAACTCGACTCCATGAAGTCGGAATCGCTAGTAATCGCGAATCAGAATGTCGCGGTGAATACGTTCCCGGGCCTTGTACACACCGCCCGTCACACCATGGGAGTGGGTTGCAAAAGAAGTGGG
>S 102B 5/10
TCTGATGGCGAGTGGCGGACGGGTGAGTAACGCGTAGGAATCTGCCTATTAGTGGGGGACAACTCGGAGAAATCCGAGCTAATACCGCATACGCCCTACGGGGGAAAGCAGGGGATCTTCGGACCTTGCGCTAATAGATGAGCCTGCGTTGGATTAGCTTGTTGGTGAGGTAATGGCTCACCAAGGCAACGATCCATAGCTGGTCTGAGAGGACGATCAGCCACACTGGGACTGAGACACGGCCCAGACTCCTACGGGAGGCAGCAGTGGGGAATATTGGACAATGGGCGCAAGCCTGATCCAGCAATACCGCGTGTGTGAAGAAGGCCTGCGGGTTGTAAAGCACTTTCAATTGTGAAGAAAAGTCTGAGGTTAATAACCTTGGATCTTGACGTTAACTTTAGAAGAAGCACCGGCTAACTCCGTGCCAGCAGCCGCGGTAATACGGAGGGTGCAAGCGTTAATCGGAATTACTGGGCGTAAAGCGTGCGTAGGCGGCTTGGTCAGTCAGATGTGAAAGCCCTGGGCTTAACCTGGGAACTGCATTTGATACTGCTAGGCTAGAGTGTGGTAGAGGAAAGTGGAATTCCGGGTGTAGCGGTGAAATGCGTAGATATCCGGAGGAACATCAGTGGCGAAGGCGACTTTCTGGACCAACACTGACGCTGAGGTACGAAAGCGTGGGTAGCAAACAGGATTAGATACCCTGGTAGTCCACGCCGTAAACGATGTCAACTAGCCGTTGGAGACTTTAATGTTTTTAGTGGCGTAGCTAACGCGATAAGTTGACCGCCTGGGGAGTACGGCCGCAAGGTTAAAACTCAAAGGAATTGACGGGGGCCCGCACAAGCGGTGGAGCATGTGGTTTAATTCGATGCAACGCGAAGAACCTTACCAGCTCTTGACATCCTGCGAACTTTCTAGAGATAGATTGGTGCCTTCGGGAACGCAGTGACAGGTGCTGCATGGCTGTCGTCAGCTCGTGTCGTGAGATGTTGGGTTAAGTCCCGTAACGAGCGCAACCCTTGCCCTTAGTTGCCAGCACGTAATGGTGGGAACTCTAGGGGGACTGCCGGTGATAAACCGGAGGAAGGTGGGGATGACGTCAAGTCATCATGGCCCTTATGAGCTGGGCTACACACGTGCTACAATGGTCGGTACAGAGGGCTGCAACCCCGCGAGGGTGAGCGAATCTCAGAAAACCGATCGTAGTCCGGATTGGAGTCTGCAACTCGACTCCATGAAGTCGGAATCGCTAGTAATCGCGAATCAGAATGTCGCGGTGAATACGTTCCCGGGCCTTGTACACACCGCCCGTCACACCATGGGAGTGGGTTGCAAAAGAAGTGGG
>S 501A 5/10
TCTGATGGCGAGTGGCGGACGGGTGAGTAACGCGTAGGAATCTGCCTATTAGTGGGGGACAACTCGGAGAAATCCGAGCTAATACCGCATACGCCCTACGGGGGAAAGCAGGGGATCTTCGGACCTTGCGCTAATAGATGAGCCTGCGTTGGATTAGCTTGTTGGTGAGGTAATGGCTCACCAAGGCAACGATCCATAGCTGGTCTGAGAGGACGATCAGCCACACTGGGACTGAGACACGGCCCAGACTCCTACGGGAGGCAGCAGTGGGGAATATTGGACAATGGGCGCAAGCCTGATCCAGCAATACCGCGTGTGTGAAGAAGGCCTGCGGGTTGTAAAGCACTTTCAATTGTGAAGAAAAGTCTGAGGTTAATAACCTTGGATCTTGACGTTAACTTTAGAAGAAGCACCGGCTAACTCCGTGCCAGCAGCCGCGGTAATACGGAGGGTGCAAGCGTTAATCGGAATTACTGGGCGTAAAGCGTGCGTAGGCGGCTTGGTCAGTCAGATGTGAAAGCCCTGGGCTTAACCTGGGAACTGCATTTGATACTGCTAGGCTAGAGTGTGGTAGAGGAAAGTGGAATTCCGGGTGTAGCGGTGAAATGCGTAGATATCCGGAGGAACATCAGTGGCGAAGGCGACTTTCTGGACCAACACTGACGCTGAGGTACGAAAGCGTGGGTAGCAAACAGGATTAGATACCCTGGTAGTCCACGCCGTAAACGATGTCAACTAGCCGTTGGAGACTTTAATGTTTTTAGTGGCGTAGCTAACGCGATAAGTTGACCGCCTGGGGAGTACGGCCGCAAGGTTAAAACTCAAAGGAATTGACGGGGGCCCGCACAAGCGGTGGAGCATGTGGTTTAATTCGATGCAACGCGAAGAACCTTACCAGCTCTTGACATCCTGCGAACTTTCTAGAGATAGATTGGTGCCTTCGGGAACGCAGTGACAGGTGCTGCATGGCTGTCGTCAGCTCGTGTCGTGAGATGTTGGGTTAAGTCCCGTAACGAGCGCAACCCTTGCCCTTAGTTGCCAGCACGTAATGGTGGGAACTCTAGGGGGACTGCCGGTGATAAACCGGAGGAAGGTGGGGATGACGTCAAGTCATCATGGCCCTTATGAGCTGGGCTACACACGTGCTACAATGGTCGGTACAGAGGGCTGCAACCCCGCGAGGGTGAGCGAATCTCAGAAAACCGATCGTAGTCCGGATTGGAGTCTGCAACTCGACTCCATGAAGTCGGAATCGCTAGTAATCGCGAATCAGAATGTCGCGGTGAATACGTTCCCGGGCCTTGTACACACCGCCCGTCACACCATGGGAGTGGGTTGCAAAAGAAGTGGG
>S 3 10/09
TCTGATGGCGAGTGGCGGACGGGTGAGTAACGCGTAGGAATCTGCCTATTAGTGGGGGACAACTCGGAGAAATCCGAGCTAATACCGCATACGCCCTACGGGGGAAAGCAGGGGATCTTCGGACCTTGCGCTAATAGATGAGCCTGCGTTGGATTAGCTTGTTGGTGAGGTAATGGCTCACCAAGGCAACGATCCATAGCTGGTCTGAGAGGACGATCAGCCACACTGGGACTGAGACACGGCCCAGACTCCTACGGGAGGCAGCAGTGGGGAATATTGGACAATGGGCGCAAGCCTGATCCAGCAATACCGCGTGTGTGAAGAAGGCCTGCGGGTTGTAAAGCACTTTCAATTGTGAAGAAAAGTCTGAGGTTAATAACCTTGGATCTTGACGTTAACTTTAGAAGAAGCACCGGCTAACTCCGTGCCAGCAGCCGCGGTAATACGGAGGGTGCAAGCGTTAATCGGAATTACTGGGCGTAAAGCGTGCGTAGGCGGCTTGGTCAGTCAGATGTGAAAGCCCTGGGCTTAACCTGGGAACTGCATTTGATACTGCTAGGCTAGAGTGTGGTAGAGGAAAGTGGAATTCCGGGTGTAGCGGTGAAATGCGTAGATATCCGGAGGAACATCAGTGGCGAAGGCGACTTTCTGGACCAACACTGACGCTGAGGTACGAAAGCGTGGGTAGCAAACAGGATTAGATACCCTGGTAGTCCACGCCGTAAACGATGTCAACTAGCCGTTGGAGACTTTAATGTTTTTAGTGGCGTAGCTAACGCGATAAGTTGACCGCCTGGGGAGTACGGCCGCAAGGTTAAAACTCAAAGGAATTGACGGGGGCCCGCACAAGCGGTGGAGCATGTGGTTTAATTCGATGCAACGCGAAGAACCTTACCAGCTCTTGACATCCTGCGAACTTTCTAGAGATAGATTGGTGCCTTCGGGAACGCAGTGACAGGTGCTGCATGGCTGTCGTCAGCTCGTGTCGTGAGATGTTGGGTTAAGTCCCGTAACGAGCGCAACCCTTGCCCTTAGTTGCCAGCACGTAATGGTGGGAACTCTAGGGGGACTGCCGGTGATAAACCGGAGGAAGGTGGGGATGACGTCAAGTCATCATGGCCCTTATGAGCTGGGCTACACACGTGCTACAATGGTCGGTACAGAGGGCTGCAACCCCGCGAGGGTGAGCGAATCTCAGAAAACCGATCGTAGTCCGGATTGGAGTCTGCAACTCGACTCCATGAAGTCGGAATCGCTAGTAATCGCGAATCAGAATGTCGCGGTGAATACGTTCCCGGGCCTTGTACACACCGCCCGTCACACCATGGGAGTGGGTTGCAAAAGAAGTGGG
>S 6 8/10
TCTGATGGCGAGTGGCGGACGGGTGAGTAACGCGTAGGAATCTGCCTATTAGTGGGGGACAACTCGGAGAAATCCGAGCTAATACCGCATACGCCCTACGGGGGAAAGCAGGGGATCTTCGGACCTTGCGCTAATAGATGAGCCTGCGTTGGATTAGCTTGTTGGTGAGGTAATGGCTCACCAAGGCAACGATCCATAGCTGGTCTGAGAGGACGATCAGCCACACTGGGACTGAGACACGGCCCAGACTCCTACGGGAGGCAGCAGTGGGGAATATTGGACAATGGGCGCAAGCCTGATCCAGCAATACCGCGTGTGTGAAGAAGGCCTGCGGGTTGTAAAGCACTTTCAATTGTGAAGAAAAGTCTGAGGTTAATAACCTTGGATCTTGACGTTAACTTTAGAAGAAGCACCGGCTAACTCCGTGCCAGCAGCCGCGGTAATACGGAGGGTGCAAGCGTTAATCGGAATTACTGGGCGTAAAGCGTGCGTAGGCGGCTTGGTCAGTCAGATGTGAAAGCCCTGGGCTTAACCTGGGAACTGCATTTGATACTGCTAGGCTAGAGTGTGGTAGAGGAAAGTGGAATTCCGGGTGTAGCGGTGAAATGCGTAGATATCCGGAGGAACATCAGTGGCGAAGGCGACTTTCTGGACCAACACTGACGCTGAGGTACGAAAGCGTGGGTAGCAAACAGGATTAGATACCCTGGTAGTCCACGCCGTAAACGATGTCAACTAGCCGTTGGAGACTTTAATGTTTTTAGTGGCGTAGCTAACGCGATAAGTTGACCGCCTGGGGAGTACGGCCGCAAGGTTAAAACTCAAAGGAATTGACGGGGGCCCGCACAAGCGGTGGAGCATGTGGTTTAATTCGATGCAACGCGAAGAACCTTACCAGCTCTTGACATCCTGCGAACTTTCTAGAGATAGATTGGTGCCTTCGGGAACGCAGTGACAGGTGCTGCATGGCTGTCGTCAGCTCGTGTCGTGAGATGTTGGGTTAAGTCCCGTAACGAGCGCAACCCTTGCCCTTAGTTGCCAGCACGTAATGGTGGGAACTCTAGGGGGACTGCCGGTGATAAACCGGAGGAAGGTGGGGATGACGTCAAGTCATCATGGCCCTTATGAGCTGGGCTACACACGTGCTACAATGGTCGGTACAGAGGGCTGCAACCCCGCGAGGGTGAGCGAATCTCAGAAAACCGATCGTAGTCCGGATTGGAGTCTGCAACTCGACTCCATGAAGTCGGAATCGCTAGTAATCGCGAATCAGAATGTCGCGGTGAATACGTTCCCGGGCCTTGTACACACCGCCCGTCACACCATGGGAGTGGGTTGCAAAAGAAGTGGG
>S 502A 5/10
TCTGATGGCGAGTGGCGGACGGGTGAGTAACGCGTAGGAATCTGCCTATTAGTGGGGGACAACTCGGAGAAATCCGAGCTAATACCGCATACGCCCTACGGGGGAAAGCAGGGGATCTTCGGACCTTGCGCTAATAGATGAGCCTGCGTTGGATTAGCTTGTTGGTGAGGTAATGGCTCACCAAGGCAACGATCCATAGCTGGTCTGAGAGGACGATCAGCCACACTGGGACTGAGACACGGCCCAGACTCCTACGGGAGGCAGCAGTGGGGAATATTGGACAATGGGCGCAAGCCTGATCCAGCAATACCGCGTGTGTGAAGAAGGCCTGCGGGTTGTAAAGCACTTTCAATTGTGAAGAAAAGTCTGAGGTTAATAACCTTGGATCTTGACGTTAACTTTAGAAGAAGCACCGGCTAACTCCGTGCCAGCAGCCGCGGTAATACGGAGGGTGCAAGCGTTAATCGGAATTACTGGGCGTAAAGCGTGCGTAGGCGGCTTGGTCAGTCAGATGTGAAAGCCCTGGGCTTAACCTGGGAACTGCATTTGATACTGCTAGGCTAGAGTGTGGTAGAGGAAAGTGGAATTCCGGGTGTAGCGGTGAAATGCGTAGATATCCGGAGGAACATCAGTGGCGAAGGCGACTTTCTGGACCAACACTGACGCTGAGGTACGAAAGCGTGGGTAGCAAACAGGATTAGATACCCTGGTAGTCCACGCCGTAAACGATGTCAACTAGCCGTTGGAGACTTTAATGTTTTTAGTGGCGTAGCTAACGCGATAAGTTGACCGCCTGGGGAGTACGGCCGCAAGGTTAAAACTCAAAGGAATTGACGGGGGCCCGCACAAGCGGTGGAGCATGTGGTTTAATTCGATGCAACGCGAAGAACCTTACCAGCTCTTGACATCCTGCGAACTTTCTAGAGATAGATTGGTGCCTTCGGGAACGCAGTGACAGGTGCTGCATGGCTGTCGTCAGCTCGTGTCGTGAGATGTTGGGTTAAGTCCCGTAACGAGCGCAACCCTTGCCCTTAGTTGCCAGCACGTAATGGTGGGAACTCTAGGGGGACTGCCGGTGATAAACCGGAGGAAGGTGGGGATGACGTCAAGTCATCATGGCCCTTATGAGCTGGGCTACACACGTGCTACAATGGTCGGTACAGAGGGCTGCAACCCCGCGAGGGTGAGCGAATCTCAGAAAACCGATCGTAGTCCGGATTGGAGTCTGCAACTCGACTCCATGAAGTCGGAATCGCTAGTAATCGCGAATCAGAATGTCGCGGTGAATACGTTCCCGGGCCTTGTACACACCGCCCGTCACACCATGGGAGTGGGTTGCAAAAGAAGTGGG
>S 103B 5/10
TCTGATGRCGAGTGGCGGACGGGTGAGTAACGCGTAGGAATCTGCCTATTAGTGGGGGACAACTCGGAGAAATCCGAGCTAATACCGCATACGCCCTACGGGGGAAAGCAGGGGATCTTCGGACCTTGCGCTAATAGATGAGCCTGCGTTGGATTAGCTTGTTGGTGAGGTAATGGCTCACCAAGGCAACGATCCATAGCTGGTCTGAGAGGACGATCAGCCACACTGGGACTGAGACACGGCCCAGACTCCTACGGGAGGCAGCAGTGGGGAATATTGGACAATGGGCGCAAGCCTGATCCAGCAATACCGCGTGTGTGAAGAAGGCCTGCGGGTTGTAAAGCACTTTCAATTGTGAAGAAAAGTCTGAGGTTAATAACCTTGGATCTTGACGTTAACTTTAGAAGAAGCACCGGCTAACTCCGTGCCAGCAGCCGCGGTAATACGGAGGGTGCAAGCGTTAATCGGAATTACTGGGCGTAAAGCGTGCGTAGGCGGCTTGGTCAGTCAGATGTGAAAGCCCTGGGCTTAACCTGGGAACTGCATTTGATACTGCTAGGCTAGAGTGTGGTAGAGGAAAGTGGAATTCCGGGTGTAGCGGTGAAATGCGTAGATATCCGGAGGAACATCAGTGGCGAAGGCGACTTTCTGGACCAACACTGACGCTGAGGTACGAAAGCGTGGGTAGCAAACAGGATTAGATACCCTGGTAGTCCACGCCGTAAACGATGTCAACTAGCCGTTGGAGACTTTAATGTTTTTAGTGGCGTAGCTAACGCGATAAGTTGACCGCCTGGGGAGTACGGCCGCAAGGTTAAAACTCAAAGGAATTGACGGGGGCCCGCACAAGCGGTGGAGCATGTGGTTTAATTCGATGCAACGCGAAGAACCTTACCAGCTCTTGACATCCTGCGAACTTTCTAGAGATAGATTGGTGCCTTCGGGAACGCAGTGACAGGTGCTGCATGGCTGTCGTCAGCTCGTGTCGTGAGATGTTGGGTTAAGTCCCGTAACGAGCGCAACCCTTGCCCTTAGTTGCCAGCACGTAATGGTGGGAACTCTAGGGGGACTGCCGGTGATAAACCGGAGGAAGGTGGGGATGACGTCAAGTCATCATGGCCCTTATGAGCTGGGCTACACACGTGCTACAATGGTCGGTACAGAGGGCTGCAACCCCGCGAGGGTGAGCGAATCTCAGAAAACCGATCGTAGTCCGGATTGGAGTCTGCAACTCGACTCCATGAAGTCGGAATCGCTAGTAATCGCGAATCAGAATGTCGCGGTGAATACGTTCCCGGGCCTTGTACACACCGCCCGTCACACCATGGGAGTGGGTTGCAAAAGAAGTGGG
>S 3.1 4/11
TCTGATGACGAGTGGCGGACGGGTGAGTAACGCGTAGGAATCTGCCTATTAGTGGGGGACAACTCGGGGAAACTCGAGCTAATACCGCATACGCCCTACGGGGGAAAGCAGGGGATCTTCGGACCTTGCGCTAATAGATGAGCCTGCGTTGGATTAGTTAGTTGGTGAGGTAATGGCTCACCAAGGCAGCGATCCATAGCTGGTCTGAGAGGACGATCAGCCACACTGGGACTGAGACACGGCCCAGACTCCTACGGGAGGCAGCAGTGGGGAATATTGGACAATGGGCGCAAGCCTGATCCAGCAATACCGCGTGTGTGAAGAAGGCCTGCGGGTTGTAAAGCACTTTCAATTGTGAAGAAAAGTTTGAGGTTAATAACCTCGGATCTTGACGTTAACTTTAGAAGAAGCACCGGCTAACTCCGTGCCAGCAGCCGCGGTAATACGGAGGGTGCAAGCGTTAATCGGAATTACTGGGCGTAAAGCGTACGTAGGCGGCTTGGTCAGTCAGATGTGAAAGCCCTGGGCTTAACCTGGGAACTGCATTTGATACTGCTAAGCTAGAGTGTGGTAGAGGAAAGTGGAATTCCGGGTGTAGCGGTGAAATGCGTAGATATCCGGAGGAACATCAGTGGCGAAGGCGACTTTCTGGATCAACACTGACGCTGAGGTACGAAAGCGTGGGTAGCAAACAGGATTAGATACCCTGGTAGTCCACGCTGTAAACGATGTCAACTAGCCGTTGGAGACTTTATGTTTTTAGTGGCGTAGCTAACGCGATAAGTTGACCGCCTGGGGAGTACGGCCGCAAGGTTAAAACTCAAAGGAATTGACGGGGGCCCGCACAAGCGGTGGAGCATGTGGTTTAATTCGATGCAACGCGAAGAACCTTACCAGCTCTTGACATCCTGCGAACTTTCTAGAGATAGATTGGTGCCTTCGGGAACGCAGTGACAGGTGCTGCATGGCTGTCGTCAGCTCGTGTCGTGAGATGTTGGGTTAAGTCCCGTAACGAGCGCAACCCTTGCCCTTAGTTGCCAGCACGTAATGGTGGGAACTCTAGGGGGACTGCCGGTGATAAACCGGAGGAAGGTGGGGATGACGTCAAGTCATCATGGCCCTTATGAGCTGGGCTACACACGTGCTACAATGGTCGGTACAGAGGGCTGCAACCCCGCGAGGGTGAGCGAATCTCAGAAAACCGATCGTAGTCCGGATTGGAGTCTGCAACTCGACTCCATGAAGTCGGAATCGCTAGTAATCGCGAATCAGAATGTCGCGGTGAATACGTTCCCGGGCCTTGTACACACCGCCCGTCACACCATGGGAGTGGGTTGCAAAAGAAGTGGG
>S 3.2 4/11
TCTGATGGCGAGTGGCGGACGGGTGAGTAACGCGTAGGAATCTGCCTATTAGTGGGGGACAACTCGGAGAAATCCGAGCTAATACCGCATACGCCCTACGGGGGAAAGCAGGGGATCTTCGGACCTTGCGCTAATAGATGAGCCTGCGTTGGATTAGYTTGTTGGTGAGGTAATGGCTCACCAAGGCARCGATCCATAGCTGGTCTGAGAGGACGATCAGCCACACTGGGACTGAGACACGGCCCAGACTCCTACGGGAGGCAGCAGTGGGGAATATTGGACAATGGGCGCAAGCCTGATCCAGCAATACCGCGTGTGTGAAGAAGGCCTGCGGGTTGTAAAGCACTTTCAATTGTGAAGAAAAGTYTGAGGTTAATAACCTYGGATCTTGACGTTAACTTTAGAAGAAGCACCGGCTAACTCCGTGCCAGCAGCCGCGGTAATACGGAGGGTGCAAGCGTTAATCGGAATTACTGGGCGTAAAGCGTGCGTAGGCGGCTTGGTCAGTCAGATGTGAAAGCCCTGGGCTTAACCTGGGAACTGCATTTGATACTGCTARGCTAGAGTGTGGTAGAGGAAAGTGGAATTCCGGGTGTAGCGGTGAAATGCGTAGATATCCGGAGGAACATCAGTGGCGAAGGCGACTTTCTGGACCAACACTGACGCTGAGGTACGAAAGCGTGGGTAGCAAACAGGATTAGATACCCTGGTAGTCCACGCCGTAAACGATGTCAACTAGCCGTTGGAGACTTTAATGTTTTTAGTGGCGTAGCTAACGCGATAAGTTGACCGCCTGGGGAGTACGGCCGCAAGGTTAAAACTCAAAGGAATTGACGGGGGCCCGCACAAGCGGTGGAGCATGTGGTTTAATTCGATGCAACGCGAAGAACCTTACCAGCTCTTGACATCCTGCGAACTTTCTAGAGATAGATTGGTGCCTTCGGGAACGCAGTGACAGGTGCTGCATGGCTGTCGTCAGCTCGTGTCGTGAGATGTTGGGTTAAGTCCCGTAACGAGCGCAACCCTTGCCCTTAGTTGCCAGCACGTAATGGTGGGAACTCTAGGGGGACTGCCGGTGATAAACCGGAGGAAGGTGGGGATGACGTCAAGTCATCATGGCCCTTATGAGCTGGGCTACACACGTGCTACAATGGTCGGTACAGAGGGCTGCAACCCCGCGAGGGTGAGCGAATCTCAGAAAACCGATCGTAGTCCGGATTGGAGTCTGCAACTCGACTCCATGAAGTCGGAATCGCTAGTAATCGCGAATCAGAATGTCGCGGTGAATACGTTCCCGGGCCTTGTACACACCGCCCGTCACACCATGGGAGTGGGTTGCAAAAGAAGTGGG
>S 3.3 4/11
TCTGATGRCGAGTGGCGGACGGGTGAGTAACGCGTAGGAATCTGCCTATTAGTGGGGGACAACTCGGAGAAATCCGAGCTAATACCGCATACGCCCTACGGGGGAAAGCAGGGGATCTTCGGACCTTGCGCTAATAGATGAGCCTGCGTTGGATTAGYTTGTTGGTGAGGTAATGGCTCACCAAGGCAACGATCCATAGCTGGTCTGAGAGGACGATCAGCCACACTGGGACTGAGACACGGCCCAGACTCCTACGGGAGGCAGCAGTGGGGAATATTGGACAATGGGCGCAAGCCTGATCCAGCAATACCGCGTGTGTGAAGAAGGCCTGCGGGTTGTAAAGCACTTTCAATTGTGAAGAAAAGTYTGAGGTTAATAACCTYGGATCTTGACGTTAACTTTAGAAGAAGCACCGGCTAACTCCGTGCCAGCAGCCGCGGTAATACGGAGGGTGCAAGCGTTAATCGGAATTACTGGGCGTAAAGCGTGCGTAGGCGGCTTGGTCAGTCAGATGTGAAAGCCCTGGGCTTAACCTGGGAACTGCATTTGATACTGCTAGGCTAGAGTGTGGTAGAGGAAAGTGGAATTCCGGGTGTAGCGGTGAAATGCGTAGATATCCGGAGGAACATCAGTGGCGAAGGCGACTTTCTGGACCAACACTGACGCTGAGGTACGAAAGCGTGGGTAGCAAACAGGATTAGATACCCTGGTAGTCCACGCCGTAAACGATGTCAACTAGCCGTTGGAGACTTTAATGTTTTTAGTGGCGTAGCTAACGCGATAAGTTGACCGCCTGGGGAGTACGGCCGCAAGGTTAAAACTCAAAGGAATTGACGGGGGCCCGCACAAGCGGTGGAGCATGTGGTTTAATTCGATGCAACGCGAAGAACCTTACCAGCTCTTGACATCCTGCGAACTTTCTAGAGATAGATTGGTGCCTTCGGGAACGCAGTGACAGGTGCTGCATGGCTGTCGTCAGCTCGTGTCGTGAGATGTTGGGTTAAGTCCCGTAACGAGCGCAACCCTTGCCCTTAGTTGCCAGCACGTAATGGTGGGAACTCTAGGGGGACTGCCGGTGATAAACCGGAGGAAGGTGGGGATGACGTCAAGTCATCATGGCCCTTATGAGCTGGGCTACACACGTGCTACAATGGTCGGTACAGAGGGCTGCAACCCCGCGAGGGTGAGCGAATCTCAGAAAACCGATCGTAGTCCGGATTGGAGTCTGCAACTCGACTCCATGAAGTCGGAATCGCTAGTAATCGCGAATCAGAATGTCGCGGTGAATACGTTCCCGGGCCTTGTACACACCGCCCGTCACACCATGGGAGTGGGTTGCAAAAGAAGTGGG
>S 4 10/09
GAGTGGCGGACGGGTGAGTAACGCGTAGGAATCTGCCTATTAGTGGGGGACAACTCGGAGAAATCCGAGCTAATACCGCATACGCCCTACGGGGGAAAGCAGGGGATCTTCGGACCTTGCGCTAATAGATGAGCCTGCGTTGGATTAGCTTGTTGGTGAGGTAATGGCTCACCAAGGCAACGATCCATAGCTGGTCTGAGAGGACGATCAGCCACACTGGGACTGAGACACGGCCCAGACTCCTACGGGAGGCAGCAGTGGGGAATATTGGACAATGGGCGCAAGCCTGATCCAGCAATACCGCGTGTGTGAAGAAGGCCTGCGGGTTGTAAAGCACTTTCAATTGTGAAGAAAAGTCTGAGGTTAATAACCTTGGATCTTGACGTTAACTTTAGAAGAAGCACCGGCTAACTCCGTGCCAGCAGCCGCGGTAATACGGAGGGTGCAAGCGTTAATCGGAATTACTGGGCGTAAAGCGTGCGTAGGCGGCTTGGTCAGTCAGATGTGAAAGCCCTGGGCTTAACCTGGGAACTGCATTTGATACTGCTAGGCTAGAGTGTGGTAGAGGAAAGTGGAATTCCGGGTGTAGCGGTGAAATGCGTAGATATCCGGAGGAACATCAGTGGCGAAGGCGACTTTCTGGACCAACACTGACGCTGAGGTACGAAAGCGTGGGTAGCAAACAGGATTAGATACCCTGGTAGTCCACGCCGTAAACGATGTCAACTAGCCGTTGGAGACTTTAATGTTTTTAGTGGCGTAGCTAACGCGATAAGTTGACCGCCTGGGGAGTACGGCCGCAAGGTTAAAACTCAAAGGAATTGACGGGGGCCCGCACAAGCGGTGGAGCATGTGGTTTAATTCGATGCAACGCGAAGAACCTTACCAGCTCTTGACATCCTGCGAACTTTCTAGAGATAGATTGGTGCCTTCGGGAACGCAGTGACAGGTGCTGCATGGCTGTCGTCAGCTCGTGTCGTGAGATGTTGGGTTAAGTCCCGTAACGAGCGCAACCCTTGCCCTTAGTTGCCAGCACGTAATGGTGGGAACTCTAGGGGGACTGCCGGTGATAAACCGGAGGAAGGTGGGGATGACGTCAAGTCATCATGGCCCTTATGAGCTGGGCTACACACGTGCTACAATGGTCGGTACAGAGGGCTGCAACCCCGCGAGGGTGAGCGAATCTCAGAAAACCGATCGTAGTCCGGATTGGAGTCTGCAACTCGACTCCATGAAGTCGGAATCGCTAGTAATCGCGAATCAGAATGTCGCGGTGAATACGTTCCCGGGCCTTGTACACACCGCCCGTCACACCATGGGAGTGGGTTGCAAAAGAAGTGGG
>S 4 10/11
TCTGATGGCGAGTGGCGGACGGGTGAGTAACGCGTAGGAATCTGCCTATTAGTGGGGGACAACTCGGRGAAAYYCGAGCTAATACCGCATACGCCCTACGGGGGAAAGCAGGGGATCTTCGGACCTTGCGCTAATAGATGAGCCTGCGTTGGATTAGYTWGTTGGTGAGGTAATGGCTCACCAAGGCARCGATCCATAGCTGGTCTGAGAGGACGATCAGCCACACTGGGACTGAGACACGGCCCAGACTCCTACGGGAGGCAGCAGTGGGGAATATTGGACAATGGGCGCAAGCCTGATCCAGCAATACCGCGTGTGTGAAGAAGGCCTGCGGGTTGTAAAGCACTTTCAATTGTGAAGAAAAGTYTGAGGTTAATAACCTYGGATCTTGACGTTAACTTTAGAAGAAGCACCGGCTAACTCCGTGCCAGCAGCCGCGGTAATACGGAGGGTGCAAGCGTTAATCGGAATTACTGGGCGTAAAGCGTACGTAGGCGGCTTGGTCAGTCAGATGTGAAAGCCCTGGGCTTAACCTGGGAACTGCATTTGATACTGCTARGCTAGAGTGTGGTAGAGGAAAGTGGAATTCCGGGTGTAGCGGTGAAATGCGTAGATATCCGGAGGAACATCAGTGGCGAAGGCGACTTTCTGGACCAACACTGACGCTGAGGTACGAAAGCGTGGGTAGCAAACAGGATTAGATACCCTGGTAGTCCACGCCGTAAACGATGTCAACTAGCCGTTGGAGACTTTAATGTTTTTAGTGGCGTAGCTAACGCGATAAGTTGACCGCCTGGGGAGTACGGCCGCAAGGTTAAAACTCAAAGGAATTGACGGGGGCCCGCACAAGCGGTGGAGCATGTGGTTTAATTCGATGCAACGCGAAGAACCTTACCAGCTCTTGACATCCTGCGAACTTTCTAGAGATAGATTGGTGCCTTCGGGAACGCAGTGACAGGTGCTGCATGGCTGTCGTCAGCTCGTGTCGTGAGATGTTGGGTTAAGTCCCGTAACGAGCGCAACCCTTGCCCTTAGTTGCCAGCACGTAATGGTGGGAACTCTAGGGGGACTGCCGGTGATAAACCGGAGGAAGGTGGGGATGACGTCAAGTCATCATGGCCCTTATGAGCTGGGCTACACACGTGCTACAATGGTCGGTACAGAGGGCTGCAACCCCGCGAGGGTGAGCGAATCTCAGAAAACCGATCGTAGTCCGGATTGGAGTCTGCAACTCGACTCCATGAAGTCGGAATCGCTAGTAATCGCGAATCAGAATGTCGCGGTGAATACGTTCCCGGGCCTTGTACACACCGCCCGTCACACCATGGGAGTGGGTTGCAAAAGAAGTGGG
>S 401B 5/10
TCTGATGGCGAGTGGCGGACGGGTGAGTAACGCGTAGGAATCTGCCTATTAGTGGGGGACAACTCGGAGAAATCCGAGCTAATACCGCATACGCCCTACGGGGGAAAGCAGGGGATCTTCGGACCTTGCGCTAATAGATGAGCCTGCGTTGGATTAGCTTGTTGGTGAGGTAATGGCTCACCAAGGCAACGATCCATAGCTGGTCTGAGAGGACGATCAGCCACACTGGGACTGAGACACGGCCCAGACTCCTACGGGAGGCAGCAGTGGGGAATATTGGACAATGGGCGCAAGCCTGATCCAGCAATACCGCGTGTGTGAAGAAGGCCTGCGGGTTGTAAAGCACTTTCAATTGTGAAGAAAAGTCTGAGGTTAATAACCTTGGATCTTGACGTTAACTTTAGAAGAAGCACCGGCTAACTCCGTGCCAGCAGCCGCGGTAATACGGAGGGTGCAAGCGTTAATCGGAATTACTGGGCGTAAAGCGTGCGTAGGCGGCTTGGTCAGTCAGATGTGAAAGCCCTGGGCTTAACCTGGGAACTGCATTTGATACTGCTAGGCTAGAGTGTGGTAGAGGAAAGTGGAATTCCGGGTGTAGCGGTGAAATGCGTAGATATCCGGAGGAACATCAGTGGCGAAGGCGACTTTCTGGACCAACACTGACGCTGAGGTACGAAAGCGTGGGTAGCAAACAGGATTAGATACCCTGGTAGTCCACGCCGTAAACGATGTCAACTAGCCGTTGGAGACTTTAATGTTTTTAGTGGCGTAGCTAACGCGATAAGTTGACCGCCTGGGGAGTACGGCCGCAAGGTTAAAACTCAAAGGAATTGACGGGGGCCCGCACAAGCGGTGGAGCATGTGGTTTAATTCGATGCAACGCGAAGAACCTTACCAGCTCTTGACATCCTGCGAACTTTCTAGAGATAGATTGGTGCCTTCGGGAACGCAGTGACAGGTGCTGCATGGCTGTCGTCAGCTCGTGTCGTGAGATGTTGGGTTAAGTCCCGTAACGAGCGCAACCCTTGCCCTTAGTTGCCAGCACGTAATGGTGGGAACTCTAGGGGGACTGCCGGTGATAAACCGGAGGAAGGTGGGGATGACGTCAAGTCATCATGGCCCTTATGAGCTGGGCTACACACGTGCTACAATGGTCGGTACAGAGGGCTGCAACCCCGCGAGGGTGAGCGAATCTCAGAAAACCGATCGTAGTCCGGATTGGAGTCTGCAACTCGACTCCATGAAGTCGGAATCGCTAGTAATCGCGAATCAGAATGTCGCGGTGAATACGTTCCCGGGCCTTGTACACACCGCCCGTCACACCATGGGAGTGGGTTGCAAAAGAAGTGGG
>S 4.2 4/11
TCTGATGGCGAGTGGCGGACGGGTGAGTAACGCGTAGGAATCTGCCTATTAGTGGGGGACAACTCGGAGAAATCCGAGCTAATACCGCATACGCCCTACGGGGGAAAGCAGGGGATCTTCGGACCTTGCGCTAATAGATGAGCCTGCGTTGGATTAGCTTGTTGGTGAGGTAATGGCTCACCAAGGCAACGATCCATAGCTGGTCTGAGAGGACGATCAGCCACACTGGGACTGAGACACGGCCCAGACTCCTACGGGAGGCAGCAGTGGGGAATATTGGACAATGGGCGCAAGCCTGATCCAGCAATACCGCGTGTGTGAAGAAGGCCTGCGGGTTGTAAAGCACTTTCAATTGTGAAGAAAAGTCTGAGGTTAATAACCTTGGATCTTGACGTTAACTTTAGAAGAAGCACCGGCTAACTCCGTGCCAGCAGCCGCGGTAATACGGAGGGTGCAAGCGTTAATCGGAATTACTGGGCGTAAAGCGTGCGTAGGCGGCTTGGTCAGTCAGATGTGAAAGCCCTGGGCTTAACCTGGGAACTGCATTTGATACTGCTAGGCTAGAGTGTGGTAGAGGAAAGTGGAATTCCGGGTGTAGCGGTGAAATGCGTAGATATCCGGAGGAACATCAGTGGCGAAGGCGACTTTCTGGACCAACACTGACGCTGAGGTACGAAAGCGTGGGTAGCAAACAGGATTAGATACCCTGGTAGTCCACGCCGTAAACGATGTCAACTAGCCGTTGGAGACTTTAATGTTTTTAGTGGCGTAGCTAACGCGATAAGTTGACCGCCTGGGGAGTACGGCCGCAAGGTTAAAACTCAAAGGAATTGACGGGGGCCCGCACAAGCGGTGGAGCATGTGGTTTAATTCGATGCAACGCGAAGAACCTTACCAGCTCTTGACATCCTGCGAACTTTCTAGAGATAGATTGGTGCCTTCGGGAACGCAGTGACAGGTGCTGCATGGCTGTCGTCAGCTCGTGTCGTGAGATGTTGGGTTAAGTCCCGTAACGAGCGCAACCCTTGCCCTTAGTTGCCAGCACGTAATGGTGGGAACTCTAGGGGGACTGCCGGTGATAAACCGGAGGAAGGTGGGGATGACGTCAAGTCATCATGGCCCTTATGAGCTGGGCTACACACGTGCTACAATGGTCGGTACAGAGGGCTGCAACCCCGCGAGGGTGAGCGAATCTCAGAAAACCGATCGTAGTCCGGATTGGAGTCTGCAACTCGACTCCATGAAGTCGGAATCGCTAGTAATCGCGAATCAGAATGTCGCGGTGAATACGTTCCCGGGCCTTGTACACACCGCCCGTCACACCATGGGAGTGGGTTGCAAAAGAAGTGGG
>S 8 10/11
TCTGATGRCGAGTGGCGGACGGGTGAGTAACGCGTAGGAATCTGCCTATTAGTGGGGGACAACTCGGRGAAAYYCGAGCTAATACCGCATACGCCCTACGGGGGAAAGCAGGGGATCTTCGGACCTTGCGCTAATAGATGAGCCTGCGTTGGATTAGYTWGTTGGTGAGGTAATGGCTCACCAAGGCARCGATCCATAGCTGGTCTGAGAGGACGATCAGCCACACTGGGACTGAGACACGGCCCAGACTCCTACGGGAGGCAGCAGTGGGGAATATTGGACAATGGGCGCAAGCCTGATCCAGCAATACCGCGTGTGTGAAGAAGGCCTGCGGGTTGTAAAGCACTTTCAATTGTGAAGAAAAGTYTGAGGTTAATAACCTYGGATCTTGACGTTAACTTTAGAAGAAGCACCGGCTAACTCCGTGCCAGCAGCCGCGGTAATACGGAGGGTGCAAGCGTTAATCGGAATTACTGGGCGTAAAGCGTACGTAGGCGGCTTGGTCAGTCAGATGTGAAAGCCCTGGGCTTAACCTGGGAACTGCATTTGATACTGCTAAGCTAGAGTGTGGTAGAGGAAAGTGGAATTCCGGGTGTAGCGGTGAAATGCGTAGATATCCGGAGGAACATCAGTGGCGAAGGCGACTTTCTGGATCAACACTGACGCTGAGGTACGAAAGCGTGGGTAGCAAACAGGATTAGATACCCTGGTAGTCCACGCTGTAAACGATGTCAACTAGCCGTTGGAGACTTTATGTTTTTAGTGGCGTAGCTAACGCGATAAGTTGACCGCCTGGGGAGTACGGCCGCAAGGTTAAAACTCAAAGGAATTGACGGGGGCCCGCACAAGCGGTGGAGCATGTGGTTTAATTCGATGCAACGCGAAGAACCTTACCAGCTCTTGACATCCTGCGAACTTTCTAGAGATAGATTGGTGCCTTCGGGAACGCAGTGACAGGTGCTGCATGGCTGTCGTCAGCTCGTGTCGTGAGATGTTGGGTTAAGTCCCGTAACGAGCGCAACCCTTGCCCTTAGTTGCCAGCACGTAATGGTGGGAACTCTAGGGGGACTGCCGGTGATAAACCGGAGGAAGGTGGGGATGACGTCAAGTCATCATGGCCCTTATGAGCTGGGCTACACACGTGCTACAATGGTCGGTACAGAGGGCTGCAACCCCGCGAGGGTGAGCGAATCTCAGAAAACCGATCGTAGTCCGGATTGGAGTCTGCAACTCGACTCCATGAAGTCGGAATCGCTAGTAATCGCGAATCAGAATGTCGCGGTGAATACGTTCCCGGGCCTTGTACACACCGCCCGTCACACCATGGGAGTGGGTTGCAAAAGAAGTGGG
>S 3 10/9
AACGCGTAGGAATCTGCCTATTAGTGGGGGACAACTCGGAGAAATCCGAGCTAATACCGCATACGCCCTACGGGGGAAAGCAGGGGATCTTCGGACCTTGCGCTAATAGATGAGCCTGCGTTGGATTAGCTTGTTGGTGAGGTAATGGCTCACCAAGGCAACGATCCATAGCTGGTCTGAGAGGACGATCAGCCACACTGGGACTGAGACACGGCCCAGACTCCTACGGGAGGCAGCAGTGGGGAATATTGGACAATGGGCGCAAGCCTGATCCAGCAATACCGCGTGTGTGAAGAAGGCCTGCGGGTTGTAAAGCACTTTCAATTGTGAAGAAAAGTCTGAGGTTAATAACCTTGGATCTTGACGTTAACTTTAGAAGAAGCACCGGCTAACTCCGTGCCAGCAGCCGCGGTAATACGGAGGGTGCAAGCGTTAATCGGAATTACTGGGCGTAAAGCGTGCGTAGGCGGCTTGGTCAGTCAGATGTGAAAGCCCTGGGCTTAACCTGGGAACTGCATTTGATACTGCTAGGCTAGAGTGTGGTAGAGGAAAGTGGAATTCCGGGTGTAGCGGTGAAATGCGTAGATATCCGGAGGAACATCAGTGGCGAAGGCGACTTTCTGGAYCAACACTGACGCTGAGGTACGAAAGCGTGGGTAGCAAACAGGATTAGATACCCTGGTAGTCCACGCCGTAAACGATGTCAACTAGCCGTTGGAGACTTTAATGTTTTTAGTGGCGTAGCTAACGCGATAAGTTGACCGCCTGGGGAGTACGGCCGCAAGGTTAAAACTCAAAGGAATTGACGGGGGCCCGCACAAGCGGTGGAGCATGTGGTTTAATTCGATGCAACGCGAAGAACCTTACCAGCTCTTGACATCCTGCGAACTTTCTAGAGATAGATTGGTGCCTTCGGGAACGCAGTGACAGGTGCTGCATGGCTGTCGTCAGCTCGTGTCGTGAGATGTTGGGTTAAGTCCCGTAACGAGCGCAACCCTTGCCCTTAGTTGCCAGCACGTAATGGTGGGAACTCTAGGGGGACTGCCGGTGATAAACCGGAGGAAGGTGGGGATGACGTCAAGTCATCATGGCCCTTATGAGCTGGGCTACACACGTGCTACAATGGTCGGTACAGAGGGCTGCAACCCCGCGAGGGTGAGCGAATCTCAGAAAACCGATCGTAGTCCGGATTGGAGTCTGCAACTCGACTCCATGAAGTCGGAATCGCTAGTAATCGCGAATCAGAATGTCGCGGTGAATACGTTCCCGGGCCTTGTACACACCGCCCGTCACACCATGGGAGTGGGTTGCAAAAGAAGTGGG
