# Supplementary material for: The bivalve Thyasira cf. gouldi hosts chemoautotrophic symbiont populations with strain level diversity
Source: PeerJ. 2017 Jul 26;5:e3597. doi: 10.7717/peerj.3597 (PMC5533157; doi:10.7717/peerj.3597)
Supplement: Supplemental Information 2 [file peerj-05-3597-s008.fas]

>D_12.2_5/12
TACCAGTTCTGGCTGGGTGGTGACTTCATCAAGAACGACGAGCCCCAGGGCAACCAGGTATTCTGCCCCACCAAGAAGGTTATCCCTCTGGTGGCCGATGCCATGAAGCGCGCCCAGGACGAGACCGGTGAAGCCAAACTCTTCTCCGCCAACATCACCGCTGATGACCACTACGAGATGTGTGCTCGCGCCGACTACATCCTCGAAACCTTTGGCCCTGACGCCGACAAGGTTGCCTTCCTGGTTGATGGCTACGTCGGTGGCCCGGGCATGGTCACCACCGCCCGCCGCCA
>D_12.3_5/12
TACCAGTTCTGGCTGGGGGGCGACTTCATCAAAAATGATGAGCCTCAGGGCAATCAGGTGTTCGCTCCTGTGAAAGAGACCATTCCTCTGGTCTATGACGCCATGAAGCGKGCCCARGACGAGACGGGGGAGGCCAAGCTCTTCTCCATGAACATCACCGCCGACGATTACCATGAGATGTGTGCYCGAGCCGACTTCGCACTRGAGACCTTCGGTGTCGATGCTGACAARCTGGCTTTCCTGGTTGACGGTTAYGTGGGTGGCCCCGGCATGGTTACCACGGCACGTCGCCA
>D_13.12_10/12
TACCAGTTCTGGCTGGGGGGCGACTTCATCAAAAATGATGARCCTCAGGGCAATCAGGTGTTCGCTCCTGTGAAAGAGACCATTCCTCTAGTCTATGACGCCATGAAGCGKGCCCARGACGAGACGGGGGAGGCCAAGCTCTTCTCCATGAAYATCACCGCCGACGATTACCATGAGATGTGTGCCCGAGCCGACTTCGCACTGGAGACCTTCGGTGTCGATGCTGACAAACTGGCTTTCCTGGTTGACGGTTATGTGGGTGGCCCCGGCATGGTTACCACGGCACGTCGCCA
>D_13.2_10/12
TACCAKTTCTGGCTGGGGGGYGACTTCaTCAaAAaCGACGAGCCTCAGGGCAATCAGGTRTTCGCTCCYDBVAARAAGRYCATTCCTCTRGTSGCCGAYGCCATGAAGCGGGCCCAGGACGAGACSGGGGAGGCCAARCTCTTYTCCVHGAATATCACCGCTGAYBRHYACCATGAGATGTGTGCYCGAGCCGACTTCATCCTGGARACCTTCGGYByTGATSCTGACAARGTGGCTTTCCKGGTTGABGGTTATGTGGGKGGCCCCGGCATGGTTACCACGGCACGYCGCCA
>D_13.4_10/12
TACCAGTTCTGGCTGGGTGGTGACTTCATCAAGAACGACGAGCCTCAGGGCAACCAGGTATTCTGCCCCACCAAGAAGGTTATTCCTCTGGTGGCCGATGCCATGAAGCGCGCCCAGGACGAGACCGGTGAAGCCAAGCTCTTCTCCGCCAACATCACCGCTGATGACCACTACGAGATGTGTGCTCGCGCCGACTACATCCTCGAAACCTTTGGCCCTGATGCCGACAAGGTTGCCTTCCTGGTTGATGGCTATGTCGGTGGCCCGGGCATGGTCACCACCGCCCGCCGCCA
>D_13.5_10/12
TACCAGTTCTGGCTGGGTGGTGACTTCATCAAGAACGACGAGCCYCAGGGCAACCAGGTATTCTGCCCCACCAAGAAGGTTATTCCTCTGGTGGCCGATGCCATGAAGCGCGCCCAGGACGAGACCGGKGAAGCCAAGCTCTTCTCCGCCAACATCACCGCTGATGACCACTACGAGATGTGTGCTCGMGCCGACTACATCCTCGAAACCTTTGGCCCTGACGCCGACAAGGTTGCCTTCCTGGTTGATGGCTACGTCGGTGGCCCGGGCATGGTCACCACCGCCCGCCGCCA
>D_13.6_10/12
TACCAGTTCTGGCTGGGGGGCGACTTCATCAAAAATGATGAGCCTCAGGGCAATCAGGTGTTCGCTCCTGTGAAAGAGACCATTCCTCTGGTCTATGACGCCATGAAGCGKGCCCARGACGAGACGGGGGAGGCCAAGCTCTTCTCCATGAACATCACCGCCGACGATTACCATGAGATGTGTGCYCGAGCCGACTTCGCACTGGAGACCTTCGGTGTCGATGCTGACAARCTGGCTTTCCTGGTTGACGGTTAYGTGGGTGGCCCCGGCATGGTTACCACGGCACGTCGCCA
>D_2_10/11
TACCAGTTCTGGCTGGGGGGCGACTTCATCAAAAATGATGAACCTCAGGGCAATCAGGTGTTCGCTCCTGTGAAAGAGACCATTCCTCTGGTCTATGACGCAATGAAGCGTGCCCAAGACGAGACGGGGGAGGCCAAGCTCTTCTCCATGAACATCACCGCCGACGATTACCATGAGATGTGTGCTCGAGCCGACTTCGCACTAGAGACCTTCGGTGTCGATGCTGACAAGCTGGCTTTCCTGGTTGACGGTTACGTGGGTGGCCCCGGTATGGTTACCACGGCACGTCGCCA
>D_5.2_12/11
TACCAGTTCTGGCTGGGTGGTGACTTCATCAAGAACGACGAGCCCCAGGGCAACCAGGTATTCTGCCCCACCAAGAAGGTTATYCCTCTGGTGGCCGATGCCATGAAGCGCGCCCAGGACGAGACCGGTGAAGCCAARCTCTTCTCCGCCAACATCACCGCTGATGACCACTACGAGATGTGTGCTCGCGCCGACTACATCCTCGAAACCTTTGGCCCTGACGCCGACAAGGTTGCCTTCCTGGTTGATGGCTACGTCGGTGGCCCGGGCATGGTCACCACCGCCCGCCGCCA
>D_6_6/11
TACCAGTTCTGGCTGGGGGGCGACTTCATCAAAAATGATGAGCCTCAGGGCAATCAGGTGTTCGCTCCTGTGAAAGAGRCCATTCCTCTAGTCTATGACGCCATGAAGCGYGCCCARGACGAGACGGGGGARGCCAAGCTCTTCTCCATGAACATCACCGCYGAYGATTACCATGAGATGTGTGCYCGAGCCGACTTCRYMCTGGARACCTTYGGYGYYGATGCTGACAARSTGGCTTTCCTGGTTGAYGGYTATGTGGGTGGCCCCGGCATGGTYACCACSGCMCGYCGCCA
>D_8.1_5/12
TACCAGTTCTGGCTGGGTGGTGACTTCATCAAGAACGACGAGCCTCAGGGCAACCAGGTATTCTGCCCCACCAAGAAGGTTATTCCTCTGGTGGCCGATGCCATGAAGCGCGCCCAGGACGAGACCGGKGAAGCCAAGCTCTTCTCCGCCAACATCACCGCTGATGACCACTACGAGATGTGTGCTCGMGCCGACTACATCCTCGAAACCTTTGGCCCTGATGCCGACAAGGTKGCCTTCCTGGTTGATGGCTATGTSGGTGGCCCGGGCATGGTCACCACCGCCCGCCGCCA
>N_11.3_5/12
TACCAGTTCTGGCTGGGTGGTGACTTCATCAAGAACGACGAGCCCCAGGGCAACCAGGTATTCTGCCCCACCAAGAAGGTTATCCCTCTGGTGGCCGATGCCATGAAGCGCGCCCAGGACGAGACCGGTGAAGCCAAACTCTTCTCCGCCAACATCACCGCTGATGACCACTACGAGATGTGTGCTCGCGCCGACTACATCCTCGAAACCTTTGGCCCTGACGCCGACAAGGTTGCCTTCCTGGTTGATGGCTACGTCGGTGGCCCGGGCATGGTCACCACCGCCCGCCGCCA
>N_14_6/11
TACCAGTTCTGGCTGGGTGGTGACTTCATCAAGAACGACGAGCCCCAGGGCAACCAGGTATTCTGCCCCACCAAGAAGGTTATCCCTCTGGTGGCCGATGCCATGAAGCGCGCCCAGGACGAGACCGGTGAAGCCAAACTCTTCTCCGCCAACATCACCGCTGATGACCACTACGAGATGTGTGCTCGCGCCGACTACATCCTCGAAACCTTTGGCCCTGACGCCGACAAGGTTGCCTTCCTGGTTGATGGCTACGTCGGTGGCCCGGGCATGGTCACCACCGCCCGCCGCCA
>N_15_6/11
TACCAGTTCTGGCTGGGTGGTGACTTCATCAAGAAMGRCGAGCCCCAGGGCAACCAGGTATTCTGCCCCACCAAGAAGGTYATYCCTCTGGTGGCCGATGCCATGAAGCGCGCCCAGGACGAGACCGGTGAAGCCAAACTCTTCTCCGCCAACATCACCGCTGATGACCACTACGAGATGTGTGCTCGMGCCGACTACATCCTCGAAACCTTTGGCCCTGACGCCGACAAGGTTGCCTTCCTGGTTGATGGCTACGTCGGTGGCCCGGGCATGGTCACCACCGCCCGCCGCCA
>N_16.1_4/11
TACCAGTTCTGGCTGGGTGGTGACTTCATCAAGAACGACGAGCCCCAGGGCAACCAGGTATTCTGCCCCACCAAGAAGGTTATYCCTCTGGTGGCCGATGCCATGAAGCGCGCCCAGGACGAGACCGGTGAAGCCAARCTCTTCTCCGCCAACATCACCGCTGATGACCACTACGAGATGTGTGCTCGCGCCGACTACATCCTCGAAACCTTTGGCCCTGACGCCGACAAGGTTGCCTTCCTGGTTGATGGCTACGTCGGTGGCCCGGGCATGGTCACCACCGCCCGCCGCCA
>N_17.1_10/12
TACCAGTTCTGGCTGGGTGGTGACTTCATCAAGAACGACGAGCCCCAGGGCAACCAGGTATTCTGCCCCACCAAGAAGGTTATCCCTCTGGTGGCCGATGCCATGAAGCGCGCCCAGGACGAGACCGGTGAAGCCAAACTCTTCTCCGCCAACATCACCGCTGATGACCACTACGAGATGTGTGCTCGCGCCGACTACATCCTCGAAACCTTTGGCCCTGACGCCGACAAGGTTGCCTTCCTGGTTGATGGCTACGTCGGTGGCCCGGGCATGGTCACCACCGCCCGCCGCCA
>N_19.1_10/12
TACCAGTTCTGGCTGGGTGGTGACTTCATCAAGAACGACGAGCCCCAGGGCAACCAGGTATTCTGCCCCACCAAGAAGGTTATCCCTCTGGTGGCCGATGCCATGAAGCGCGCCCAGGACGAGACCGGTGAAGCCAAACTCTTCTCCGCCAACATCACCGCTGATGACCACTACGAGATGTGTGCTCGCGCCGACTACATCCTCGAAACCTTTGGCCCTGACGCCGACAAGGTTGCCTTCCTGGTTGATGGCTACGTCGGTGGCCCGGGCATGGTCACCACCGCCCGCCGCCA
>N_19.2_10/12
TACCAGTTCTGGCTGGGTGGTGACTTCATCAAGAACGACGAGCCCCAGGGCAACCAGGTATTCTGCCCCACCAAGAAGGTTATCCCTCTGGTGGCCGATGCCATGAAGCGCGCCCAGGACGAGACCGGTGAAGCCAAACTCTTCTCCGCCAACATCACCGCTGATGACCACTACGAGATGTGTGCTCGCGCCGACTACATCCTCGAAACCTTTGGCCCTGACGCCGACAAGGTTGCCTTCCTGGTTGATGGCTACGTCGGTGGCCCGGGCATGGTCACCACCGCCCGCCGCCA
>N_19.3_10/12
TACCAGTTCTGGCTGGGTGGTGACTTCATCAAGAACGACGAGCCCCAGGGCAACCAGGTATTCTGCCCCACCAAGAAGGTTATCCCTCTGGTGGCCGATGCCATGAAGCGCGCCCAGGACGAGACCGGTGAAGCCAARCTCTTCTCCGCCAACATCACCGCTGATGACCACTACGAGATGTGTGCTCGCGCCGACTACATCCTCGAAACCTTTGGCCCTGACGCCGACAAGGTTGCCTTCCTGGTTGATGGCTACGTCGGTGGCCCGGGCATGGTCACCACCGCCCGCCGCCA
>N_2_10/11
TACCAGTTCTGGCTCGGTGGTGACTTTATCAAGAATGACGAGCCTCAGGGCAACCAGGTCTTCTGCCCGATGAAGAAGGTTATCCCTCTCGTAGCTGATGCCATGAAGCGTGCCCAGGACGAGACTGGCCAGGCCAAGCTCTTCTCCGCCAATATCACCGCTGACGACCACTACGAAATGTGTGCTCGTGCCGACTACGTTCTGGAAACCTTTGGTGCCGACGCCGACAAGGTTGCCTTCCTGGTAGACGGTTACGTTGGTGGTCCCGGTATGGTTTCCACTGCCCGTCGTCA
>N_20_6/11
TACCAGTTCTGGCTGGGTGGTGACTTCATCAAGAACGACGAGCCCCAGGGCAACCAGGTATTCTGCCCCACCAAGAAGGTTATCCCTCTGGTGGCCGATGCCATGAAGCGCGCCCAGGACGAGACCGGTGAAGCCAAACTCTTCTCCGCCAACATCACCGCTGATGACCACTACGAGATGTGTGCTCGCGCCGACTACATCCTCGAAACCTTTGGCCCTGACGCCGACAAGGTTGCCTTCCTGGTTGATGGCTACGTCGGTGGCCCGGGCATGGTCACCACCGCCCGCCGCCA
>N_21_6/11
TACCAGTTCTGGCTGGGTGGTGACTTCATCAAGAACGACGAGCCCCAGGGCAACCAGGTATTCTGCCCCACCAAGAAGGTTATCCCTCTGGTGGCCGATGCCATGAAGCGCGCCCAGGACGAGACCGGTGAAGCCAARCTCTTCTCCGCCAACATCACCGCTGATGACCACTACGAGATGTGTGCTCGCGCCGACTACATCCTCGAAACCTTTGGCCCTGACGCCGACAAGGTTGCCTTCCTGGTTGATGGCTACGTCGGTGGCCCGGGCATGGTCACCACCGCCCGCCGCCA
>N_27_6/11
TACCAGTTCTGGCTGGGTGGTGACTTCATCAAGAACGACGAGCCCCAGGGCAACCAGGTATTCTGCCCCACCAAGAAGGTTATCCCTCTGGTGGCCGATGCCATGAAGCGCGCCCAGGACGAGACCGGTGAAGCCAAACTCTTCTCCGCCAACATCACCGCTGATGACCACTACGAGATGTGTGCTCGCGCCGACTACATCCTCGAAACCTTTGGCCCTGACGCCGACAAGGTTGCCTTCCTGGTTGATGGCTACGTCGGTGGCCCGGGCATGGTCACCACCGCCCGCCGCCA
>N_4_5/10
TACCAGTTCTGGCTGGGTGGTGACTTCATCAAGAACGACGAGCCCCAGGGCAACCAGGTATTCTGCCCCACCAAGAAGGTTATCCCTCTGGTGGCCGATGCCATGAAGCGCGCCCAGGACGAGACCGGTGAAGCCAAACTCTTCTCCGCCAACATCACCGCTGATGACCACTACGAGATGTGTGCTCGCGCCGACTACATCCTCGAAACCTTTGGCCCTGACGCCGACAAGGTTGCCTTCCTGGTTGATGGCTACGTCGGTGGCCCGGGCATGGTCACCACCGCCCGCCGCCA
>N_5_8/10
TACCAGTTCTGGCTGGGTGGTGACTTCATCAAGAACGACGAGCCCCAGGGCAACCAGGTATTCTGCCCCACCAAGAAGGTTATCCCTCTGGTGGCCGATGCCATGAAGCGCGCCCAGGACGAGACCGGTGAAGCCAAACTCTTCTCCGCCAACATCACCGCTGATGACCACTACGAGATGTGTGCTCGCGCCGACTACATCCTCGAAACCTTTGGCCCTGACGCCGACAAGGTTGCCTTCCTGGTTGATGGCTACGTCGGTGGCCCGGGCATGGTCACCACCGCCCGCCGCCA
>N_7_8/10
TACCAGTTCTGGCTGGGTGGTGACTTCATCAAGAACGACGAGCCCCAGGGCAACCAGGTATTCTGCCCCACCAAGAAGGTTATCCCTCTGGTGGCCGATGCCATGAAGCGCGCCCAGGACGAGACCGGTGAAGCCAAACTCTTCTCCGCCAACATCACCGCTGATGACCACTACGAGATGTGTGCTCGCGCCGACTACATCCTCGAAACCTTTGGCCCTGACGCCGACAAGGTTGCCTTCCTGGTTGATGGCTACGTCGGTGGCCCGGGCATGGTCACCACCGCCCGCCGCCA
>N_7.1_10/12
TACCAGTTCTGGCTGGGTGGTGACTTCATCAAGAACGACGAGCCCCAGGGCAACCAGGTATTCTGCCCCACCAAGAAGGTTATCCCTCTGGTGGCCGATGCCATGAAGCGCGCCCAGGACGAGACCGGTGAAGCCAAACTCTTCTCCGCCAACATCACCGCTGATGACCACTACGAGATGTGTGCTCGCGCCGACTACATCCTCGAAACCTTTGGCCCTGACGCCGACAAGGTTGCCTTCCTGGTTGATGGCTACGTCGGTGGCCCGGGCATGGTCACCACCGCCCGCCGCCA
>N_7.2_10/12
TACCAGTTCTGGCTGGGTGGTGACTTCATCAAGAACGACGAGCCCCAGGGCAACCAGGTATTCTGCCCCACCAAGAAGGTTATCCCTCTGGTGGCCGATGCCATGAAGCGCGCCCAGGACGAGACCGGTGAAGCCAAACTCTTCTCCGCCAACATCACCGCTGATGACCACTACGAGATGTGTGCTCGCGCCGACTACATCCTCGAAACCTTTGGCCCTGACGCCGACAAGGTTGCCTTCCTGGTTGATGGCTACGTCGGTGGCCCGGGCATGGTCACCACCGCCCGCCGCCA
>N_8_8/10
TACCAGTTCTGGCTGGGTGGTGACTTCATCAAGAACGACGAGCCCCAGGGCAACCAGGTATTCTGCCCCACCAAGAAGGTTATCCCTCTGGTGGCCGATGCCATGAAGCGCGCCCAGGACGAGACCGGTGAAGCCAAACTCTTCTCCGCCAACATCACCGCTGATGACCACTACGAGATGTGTGCTCGCGCCGACTACATCCTCGAAACCTTTGGCCCTGACGCCGACAAGGTTGCCTTCCTGGTTGATGGCTACGTCGGTGGCCCGGGCATGGTCACCACCGCCCGCCGCCA
>N_9.1_10/12
TACCAGTTCTGGCTGGGTGGTGACTTCATCAAGAACGACGAGCCCCAGGGCAACCAGGTATTCTGCCCCACCAAGAAGGTTATCCCTCTGGTGGCCGATGCCATGAAGCGCGCCCAGGACGAGACCGGTGAAGCCAAACTCTTCTCCGCCAACATCACCGCTGATGACCACTACGAGATGTGTGCTCGCGCCGACTACATCCTCGAAACCTTTGGCCCTGACGCCGACAAGGTTGCCTTCCTGGTTGATGGCTACGTCGGTGGCCCGGGCATGGTCACCACCGCCCGCCGCCA
>N3_10/11
TACCAGTTCTGGCTCGGTGGTGACTTTATCAAGAATGACGAGCCTCAGGGCAACCAGGTCTTCTGCCCGATGAAGAAGGTTATCCCTCTCGTAGCTGATGCCATGAAGCGTGCCCAGGACGAGACTGGCCAGGCCAAGCTCTTCTCCGCCAATATCACCGCTGACGACCACTACGAAATGTGTGCTCGTGCCGACTACGTTCTGGAAACCTTTGGTGCCGACGCCGACAAGGTTGCCTTCCTGGTAGACGGTTACGTTGGTGGTCCCGGTATGGTTTCCACTGCCCGTCGTCA
>S_1.1_4/11
TACCAGTTCTGGCTGGGGGGCGACTTCATCAAAAATGATGAGCCTCAGGGCAATCAGGTGTTCGCTCCTGTGAAAGAGACCATTCCTCTAGTCTATGACGCCATGAAGCGTGCCCAAGACGAGACGGGGGAGGCCAAGCTCTTCTCCATGAACATCACCGCCGACGATTACCATGAGATGTGTGCCCGAGCCGACTTCGCACTGGAGACCTTCGGTGTCGATGCTGACAAACTGGCTTTCCTGGTTGACGGTTATGTGGGTGGCCCCGGCATGGTTACCACGGCACGTCGCCA
>S_1.1_5/12
TACCAGTTCTGGCTGGGGGGCGACTTCATCAAAAATGATGAGCCTCAGGGCAATCAGGTGTTCGCTCCTGTGAAAGAGACCATTCCTCTAGTCTATGACGCCATGAAGCGTGCCCAAGACGAGACGGGGGAGGCCAAGCTCTTCTCCATGAACATCACCGCCGACGATTACCATGAGATGTGTGCCCGAGCCGACTTCGCACTGGAGACCTTCGGTGTCGATGCTGACAAACTGGCTTTCCTGGTTGACGGTTATGTGGGTGGCCCCGGCATGGTTACCACGGCACGTCGCCA
>S_1.2_4/11
TACCAGTTCTGGCTGGGTGGTGACTTCATCAAGAACGACGAGCCCCAGGGCAACCAGGTATTCTGCCCCACCAAGAAGGTTATCCCTCTGGTGGCCGATGCCATGAAGCGCGCCCAGGACGAGACCGGTGAAGCCAAACTCTTCTCCGCCAACATCACCGCTGATGACCACTACGAGATGTGTGCTCGCGCCGACTACATCCTCGAAACCTTTGGCCCTGACGCCGACAAGGTTGCCTTCCTGGTTGATGGCTACGTCGGTGGCCCGGGCATGGTCACCACCGCCCGCCGCCA
>S_1.3_4/11
TACCAGTTCTGGCTGGGTGGTGACTTCATCAAGAACGACGAGCCCCAGGGCAACCAGGTATTCTGCCCCACCAAGAAGGTTATCCCTCTGGTGGCCGATGCCATGAAGCGCGCCCAGGACGAGACCGGTGAAGCCAAACTCTTCTCCGCCAACATCACCGCTGATGACCACTACGAGATGTGTGCTCGCGCCGACTACATCCTCGAAACCTTTGGCCCTGACGCCGACAAGGTTGCCTTCCTGGTTGATGGCTACGTCGGTGGCCCGGGCATGGTCACCACCGCCCGCCGCCA
>S_1.4_5/12
TACCAGTTCTGGCTGGGTGGTGACTTCATCAAGAACGACGAGCCCCAGGGCAACCAGGTATTCTGCCCCACCAAGAAGGTTATCCCTCTGGTGGCCGATGCCATGAAGCGCGCCCAGGACGAGACCGGTGAAGCCAAACTCTTCTCCGCCAACATCACCGCTGATGACCACTACGAGATGTGTGCTCGCGCCGACTACATCCTCGAAACCTTTGGCCCTGACGCCGACAAGGTTGCCTTCCTGGTTGATGGCTACGTCGGTGGCCCGGGCATGGTCACCACCGCCCGCCGCCA
>S_102B_5/10
TACCAGTTCTGGCTGGGGGGCGACTTCATCAAAAATGATGARCCTCAGGGCAATCAGGTGTTCGCTCCTGTGAAAGAGACCATTCCTCTRGTCTATGACGCMATGAAGCGTGCCCAAGACGAGACGGGGGAGGCCAAGCTCTTCTCCATGAACATCACCGCCGACGATTACCATGAGATGTGTGCYCGAGCCGACTTCGCACTRGAGACCTTCGGTGTCGATGCTGACAARCTGGCTTTCCTGGTTGACGGTTAYGTGGGTGGCCCCGGYATGGTTACCACGGCACGTCGCCA
>S_103B_5/10
TACCAGTTCTGGCTGGGTGGTGACTTCATCAAGAACGACGAGCCCCAGGGCAACCAGGTATTCTGCCCCACCAAGAAGGTTATTCCTCTGGTGGCCGATGCCATGAAGCGCGCCCAGGACGAGACCGGKGAAGCCAAGCTCTTCTCCGCCAACATCACCGCTGATGACCACTACGAGATGTGTGCTCGCGCCGACTACATCCTCGAAACCTTTGGCCCTGACGCCGACAAGGTTGCCTTCCTGGTTGATGGCTACGTCGGTGGCCCGGGCATGGTCACCACCGCCCGCCGCCA
>S_12_6/11
TACCAGTTCTGGCTGGGGGGCGACTTCATCAAAAATGATGAGCCTCAGGGCAATCAGGTGTTCGCTCCTGTGAAAGAGACCATTCCTCTAGTCTATGACGCCATGAAGCGKGCCCAAGACGAGACGGGGGAGGCCAAGCTCTTCTCCATGAACATCACCGCCGACGATTACCATGAGATGTGTGCCCGAGCCGACTTCGCACTGGAGACCTTCGGTGTCGATGCTGACAAACTGGCTTTCCTGGTTGACGGTTATGTGGGTGGCCCCGGCATGGTTACCACGGCACGTCGCCA
>S_13_6/11
TACCAGTTCTGGCTGGGGGGCGACTTCATCAAAAATGATGAGCCTCAGGGCAATCAGGTGTTCGCTCCTGTGAAAGAGACCATTCCTCTAGTCTATGACGCCATGAAGCGGGCCCAGGACGAGACGGGGGAGGCCAAGCTCTTCTCCATGAATATCACCGCCGACGATTACCATGAGATGTGTGCCCGAGCCGACTTCGCACTGGAGACCTTCGGTGTCGATGCTGACAAACTGGCTTTCCTGGTTGACGGTTATGTGGGTGGCCCCGGCATGGTTACCACGGCACGTCGCCA
>S_13.2_12/11
TACCAGTTCTGGCTGGGGGGCGACTTCATCAAAAATGATGAGCCTCAGGGCAATCAGGTGTTCGCTCCTGTGAAAGAGACCATTCCTCTAGTCTATGACGCCATGAAGCGKGCCCARGACGAGACGGGGGAGGCCAAGCTCTTCTCCATGAAYATCACCGCCGACGATTACCATGAGATGTGTGCCCGAGCCGACTTCGCACTGGAGACCTTCGGTGTCGATGCTGACAAASTGGCTTTCCTGGTTGACGGTTATGTGGGTGGCCCCGGCATGGTTACCACGGCACGTCGCCA
>S_15_6/11
TACCAGTTCTGGCTGGGTGGTGACTTCATCAAGAACGACGAGCCYCAGGGCAACCAGGTATTCTGCCCCACCAAGAAGGYYATTCCTCTGGTGGCCGATGCCATGAAGCGCGCCCAGGACGAGACSGGKGAAGCCAAGCTCTTCTCCGCCAACATCACCGCTGATGACCACTACGAGATGTGTGCTCGMGCCGACTWCATCCTCGAAACCTTTGGCCCTGACGCCGACAAGGTTGCCTTCCTGGTTGATGGCTACGTSGGTGGCCCGGGCATGGTCACCACCGCCCGCCGCCA
>S_15.1_12/11
TACCAGTTCTGGCTGGGTGGTGACTTCATCAAGAACGACGAGCCCCAGGGCAACCAGGTATTCTGCCCCACCAAGAAGGTTATCCCTCTGGTGGCCGATGCCATGAAGCGCGCCCAGGACGAGACCGGTGAAGCCAAACTCTTCTCCGCCAACATCACCGCTGATGACCACTACGAGATGTGTGCTCGCGCCGACTACATCCTCGAAACCTTTGGCCCTGACGCCGACAAGGTTGCCTTCCTGGTTGATGGCTACGTCGGTGGCCCGGGCATGGTCACCACCGCCCGCCGCCA
>S_3.1_4/11
TACCAGTTCTGGCTGGGTGGTGACTTCATCAAGAACGACGAGCCCCAGGGCAACCAGGTATTCTGCCCCACCAAGAAGGTTATCCCTCTGGTGGCCGATGCCATGAAGCGCGCCCAGGACGAGACCGGTGAAGCCAAACTCTTCTCCGCCAACATCACCGCTGATGACCACTACGAGATGTGTGCTCGCGCCGACTACATCCTCGAAACCTTTGGCCCTGACGCCGACAAGGTTGCCTTCCTGGTTGATGGCTACGTCGGTGGCCCGGGCATGGTCACCACCGCCCGCCGCCA
>S_3.3_4/11
TACCAGTTCTGGCTGGGTGGTGACTTCATCAAGAACGACGAGCCCCAGGGCAACCAGGTATTCTGCCCCACCAAGAAGGTTATYCCTCTGGTGGCCGATGCCATGAAGCGCGCCCAGGACGAGACCGGKGAAGCCAAACTCTTCTCCGCCAACATCACCGCTGATGACCACTACGAGATGTGTGCTCGMGCCGACTWCATCCTCGAAACCTTTGGCCCTGACGCCGACAAGGTTGCCTTCCTGGTTGATGGCTACGTCGGTGGCCCGGGCATGGTCACCACCGCCCGCCGCCA
>S_4_10/11
TACCAGTTCTGGCTGGGTGGTGACTTCATCAAGAACGACGAGCCCCAGGGCAACCAGGTATTCTGCCCCACCAAGAAGGTTATYCCTCTGGTGGCCGATGCCATGAAGCGCGCCCAGGACGAGACCGGTGAAGCCAARCTCTTCTCCGCCAACATCACCGCTGATGACCACTACGAGATGTGTGCTCGCGCCGACTACATCCTCGAAACCTTTGGCCCTGACGCCGACAAGGTTGCCTTCCTGGTTGATGGCTACGTCGGTGGCCCGGGCATGGTCACCACCGCCCGCCGCCA
>S_501A_5/10
TACCAGTTCTGGCTGGGTGGTGACTTCATCAAGAACGACGAGCCCCAGGGCAACCAGGTATTCTGCCCCACCAAGAAGGTTATYCCTCTGGTGGCCGATGCCATGAAGCGCGCCCAGGACGAGACCGGKGAAGCCAAGCTCTTCTCCGCCAACATCACCGCTGATGACCACTACGAGATGTGTGCTCGMGCCGACTACATCCTCGAAACCTTTGGCCCTGACGCCGACAAGGTTGCCTTCCTGGTTGATGGCTACGTCGGTGGCCCGGGCATGGTCACCACCGCCCGCCGCCA
>S_502A_5/10
TACCAGTTCTGGCTGGGGGGCGACTTCATCAAAAATGATGAACCTCAGGGCAATCAGGTGTTCGCTCCTGTGAAAGAGACCATTCCTCTGGTCTATGACGCAATGAAGCGTGCCCAAGACGAGACGGGGGAGGCCAAGCTCTTCTCCATGAACATCACCGCCGACGATTACCATGAGATGTGTGCTCGAGCCGACTTCGCACTAGAGACCTTCGGTGTCGATGCTGACAAGCTGGCTTTCCTGGTTGACGGTTACGTGGGTGGCCCCGGTATGGTTACCACGGCACGTCGCCA
>S_6.4_5/12
TACCAGTTCTGGCTGGGGGGCGACTTCATCAAAAATGATGAGCCTCAGGGCAATCAGGTGTTCGCTCCTGTGAAAGAGACCATTCCTCTAGTCTATGACGCCATGAAGCGKGCCCAAGACGAGACGGGGGAGGCCAAGCTCTTCTCCATGAACATCACCGCCGACGATTACCATGAGATGTGTGCCCGAGCCGACTTCGCACTGGAGACCTTCGGTGTCGATGCTGACAAACTGGCTTTCCTGGTTGACGGTTATGTGGGTGGCCCCGGCATGGTTACCACGGCACGTCGCCA
>S_8_10/11
TACCAGTTCTGGCTGGGTGGTGACTTCATCAAGAACGACGAGCCCCAGGGCAACCAGGTATTCTGCCCCACCAAGAAGGTTATCCCTCTGGTGGCCGATGCCATGAAGCGCGCCCAGGACGAGACCGGTGAAGCCAAACTCTTCTCCGCCAACATCACCGCTGATGACCACTACGAGATGTGTGCTCGCGCCGACTACATCCTCGAAACCTTTGGCCCTGACGCCGACAAGGTTGCCTTCCTGGTTGATGGCTACGTCGGTGGCCCGGGCATGGTCACCACCGCCCGCCGCCA
